# Supplementary material for: Sex ratios and bimaturism differ between temperature-dependent and genetic sex-determination systems in reptiles
Source: BMC Evol Biol. 2019 Feb 18;19:57. doi: 10.1186/s12862-019-1386-3 (PMC6378719; doi:10.1186/s12862-019-1386-3)
Supplement: Supplementary file 2 — Data used in the analyses. (XLSX 74 kb) [file 12862_2019_1386_MOESM2_ESM.xlsx]

## Sheet: dataset
population.ID	taxon	species	sex.determination	sex.det.source	birth.sex.ratio	juvenile.sex.ratio	adult.sex.ratio	matur.male	matur.female	mortality.male	mortality.female	N.babies	N.juveniles	N.adults	reference.ID
1	lizards	Acanthodactylus_erythrurus	GSD	species.in.TreeOfSex		0.579	0.59	1.25	1.3	0.851	0.816		114	166	1039
3	turtles	Actinemys_marmorata	TSD	species.in.TreeOfSex			0.514							37	520
13	turtles	Actinemys_marmorata	TSD	species.in.TreeOfSex			0.539							456	524
9	turtles	Actinemys_marmorata	TSD	species.in.TreeOfSex			0.62							221	525
10	turtles	Actinemys_marmorata	TSD	species.in.TreeOfSex			0.595							79	526
11	turtles	Actinemys_marmorata	TSD	species.in.TreeOfSex			0.698							86	526
12	turtles	Actinemys_marmorata	TSD	species.in.TreeOfSex			0.413							281	526
4	turtles	Actinemys_marmorata	TSD	species.in.TreeOfSex			0.696							102	527
14	turtles	Actinemys_marmorata	TSD	species.in.TreeOfSex			0.517							292	528
6	turtles	Actinemys_marmorata	TSD	species.in.TreeOfSex			0.529							17	529
2	turtles	Actinemys_marmorata	TSD	species.in.TreeOfSex			0.402	4	8	0.011	0.006			241	531
5	turtles	Actinemys_marmorata	TSD	species.in.TreeOfSex			0.679							131	532
7	turtles	Actinemys_marmorata	TSD	species.in.TreeOfSex			0.841							52	537
8	turtles	Actinemys_marmorata	TSD	species.in.TreeOfSex			0.573							82	518, 519
15	lizards	Agama_agama	TSD	species.in.TreeOfSex			0.453							53	1018
16	lizards	Agama_impalearis	TSD	species.in.TreeOfSex		0.547	0.614	1	1				148	277	1019
17	snakes	Agkistrodon_piscivorus	GSD	genus.or.family.in.TreeOfSex			0.477							132	208
18	snakes	Agkistrodon_piscivorus	GSD	genus.or.family.in.TreeOfSex				1.91667	3						m8
2032b	turtles	Aldabrachelys_gigantea	TSD	species.in.TreeOfSex	0.486		0.435	20	17			37			2032, 2033
2033a	turtles	Aldabrachelys_gigantea	TSD	species.in.TreeOfSex	0.488		0.365	26	23			43			2032, 2033
22	crocs	Alligator_mississippiensis	TSD	species.in.TreeOfSex		0.58							2936		341
20	crocs	Alligator_mississippiensis	TSD	species.in.TreeOfSex		0.688	0.49						1834	3372	359
19	crocs	Alligator_mississippiensis	TSD	species.in.TreeOfSex		0.607	0.472						1700	123	361
21	crocs	Alligator_mississippiensis	TSD	species.in.TreeOfSex	0.281	0.598	0.684	6	8			6225	1571	57	346, m1
24	crocs	Alligator_mississippiensis	TSD	species.in.TreeOfSex	0.252										350, 351
23	crocs	Alligator_mississippiensis	TSD	species.in.TreeOfSex		0.638		10	13				4151		354, m1
25	crocs	Alligator_mississippiensis	TSD	species.in.TreeOfSex				11.6	15.8						m7
26	lizards	Amblyrhynchus_cristatus	GSD	genus.or.family.in.TreeOfSex	0.488		0.506	7	4	0.21	0.166	1042		917	v14, v15
27	lizards	Ameiva_erythrocephala	GSD	genus.or.family.in.TreeOfSex			0.278							18	6
28	lizards	Ameiva_quadrilineata	GSD	genus.or.family.in.TreeOfSex			0.417	0.291781	0.10274					863	341g
30	lizards	Amphibolurus_muricatus	TSD	species.in.TreeOfSex	0.591							22			1020
29	lizards	Amphibolurus_muricatus	TSD	species.in.TreeOfSex			0.565							23	1053
32	lizards	Anolis_angusticeps	GSD	genus.or.family.in.TreeOfSex			0.463			0.545	0.5			23	v2, v2new
31	lizards	Anolis_angusticeps	GSD	genus.or.family.in.TreeOfSex			0.444			0.75	1			10	v2, v2new
33	lizards	Anolis_carolinensis	GSD	species.in.TreeOfSex			0.474							274	9
34	lizards	Anolis_carolinensis	GSD	genus.or.family.in.TreeOfSex				2	1						m29
35	lizards	Anolis_cupreus	GSD	genus.or.family.in.TreeOfSex			0.435	1	1	0.959	0.958			168	mod.dec17
36	lizards	Anolis_cybotes	GSD	genus.or.family.in.TreeOfSex			0.4							45	14
37	lizards	Anolis_distichus	GSD	species.in.TreeOfSex			0.571			0.667	0.833			12	v2, v2new
38	lizards	Anolis_distichus	GSD	species.in.TreeOfSex			0.545			0.821	0.81			49	v2, v2new
39	lizards	Anolis_equestris	GSD	genus.or.family.in.TreeOfSex			0.565							62	18
40	lizards	Anolis_equestris	GSD	genus.or.family.in.TreeOfSex				1.04167	0.708333						m37
41	lizards	Anolis_garmani	GSD	genus.or.family.in.TreeOfSex			0.445	0.191781	0.547945					1174	20
42	lizards	Anolis_limifrons	GSD	genus.or.family.in.TreeOfSex			0.559	0.275342	0.275342	0.952	0.965			383	new1
43	lizards	Anolis_limifrons	GSD	genus.or.family.in.TreeOfSex			0.522							634	v1
44	lizards	Anolis_limifrons	GSD	genus.or.family.in.TreeOfSex			0.418							349	v1
45	lizards	Anolis_limifrons	GSD	genus.or.family.in.TreeOfSex			0.469							439	v1
46	lizards	Anolis_limifrons	GSD	genus.or.family.in.TreeOfSex			0.526							291	v1
47	lizards	Anolis_limifrons	GSD	genus.or.family.in.TreeOfSex			0.543							278	v1
48	lizards	Anolis_lineatopus	GSD	genus.or.family.in.TreeOfSex	0.5	0.499						56			v3
49	lizards	Anolis_mariarum	GSD	genus.or.family.in.TreeOfSex			0.72			0.788	0.87			100	g20
50	lizards	Anolis_mariarum	GSD	genus.or.family.in.TreeOfSex			0.576			0.808	0.882			99	g20
51	lizards	Anolis_mariarum	GSD	genus.or.family.in.TreeOfSex				0.191781	0.30137						m16, m45
52	lizards	Anolis_nebulosus	GSD	species.in.TreeOfSex			0.495							297	27
53	lizards	Anolis_nebulosus	GSD	species.in.TreeOfSex				0.583333	0.75						m20
54	lizards	Anolis_sagrei	GSD	genus.or.family.in.TreeOfSex	0.52							527			na1
55	lizards	Anolis_sagrei	GSD	genus.or.family.in.TreeOfSex			0.475			0.75	0.727			19	v2, v2new
56	lizards	Anolis_sagrei	GSD	genus.or.family.in.TreeOfSex			0.433			0.705	0.627			144	v2, v2new
57	lizards	Anolis_sagrei	GSD	genus.or.family.in.TreeOfSex			0.41	0.691781	0.554795	0.944	0.92			141	v2, v2new, m2
58	lizards	Anolis_schwartzi	GSD	genus.or.family.in.TreeOfSex			0.398							211	34
59	turtles	Apalone_spinifera	GSD	Badenhorst_et_al._2013._Chromosome_Research			0.641							43	139
61	turtles	Apalone_spinifera	GSD	Badenhorst_et_al._2013._Chromosome_Research			0.576							33	481
63	turtles	Apalone_spinifera	GSD	Badenhorst_et_al._2013._Chromosome_Research			0.67							327	547
62	turtles	Apalone_spinifera	GSD	Badenhorst_et_al._2013._Chromosome_Research			0.598							107	556
60	turtles	Apalone_spinifera	GSD	Badenhorst_et_al._2013._Chromosome_Research			0.667	4.5	12.5	0.655	0.625				37, m3
64	lizards	Basiliscus_vittatus	GSD	genus.or.family.in.TreeOfSex		0.491	0.374	0.350685	0.421918				747	305	mod24
65	snakes	Boa_constrictor	GSD	genus.or.family.in.TreeOfSex			0.528							106	207
66	crocs	Caiman_crocodilus	TSD	species.in.TreeOfSex		0.684	0.618						38	34	254
67	crocs	Caiman_crocodilus	TSD	species.in.TreeOfSex				7	7						m11
68	crocs	Caiman_latirostris	TSD	species.in.TreeOfSex	0.286							1284			290
69	crocs	Caiman_latirostris	TSD	species.in.TreeOfSex		0.75	0.5						28	8	293
70	crocs	Caiman_latirostris	TSD	species.in.TreeOfSex				10	9						m9, m44
71	crocs	Caiman_yacare	TSD	Mitchell_et_al._2006._Frontiers_in_Zoology	0.376										239
81	turtles	Caretta_caretta	TSD	species.in.TreeOfSex		0.326							89		39
80	turtles	Caretta_caretta	TSD	species.in.TreeOfSex		0.333	0.129						18	31	40
79	turtles	Caretta_caretta	TSD	species.in.TreeOfSex		0.333							207		146
74	turtles	Caretta_caretta	TSD	species.in.TreeOfSex	0.335							510			387
87	turtles	Caretta_caretta	TSD	species.in.TreeOfSex	0.607							28			389
72	turtles	Caretta_caretta	TSD	species.in.TreeOfSex	0.638										390
76	turtles	Caretta_caretta	TSD	species.in.TreeOfSex			0.455							176	392
83	turtles	Caretta_caretta	TSD	species.in.TreeOfSex	0.184										395
84	turtles	Caretta_caretta	TSD	species.in.TreeOfSex			0.64							72	399
86	turtles	Caretta_caretta	TSD	species.in.TreeOfSex	0.23							421			400
82	turtles	Caretta_caretta	TSD	species.in.TreeOfSex			0.485							97	409
85	turtles	Caretta_caretta	TSD	species.in.TreeOfSex			0.6							45	409
77	turtles	Caretta_caretta	TSD	species.in.TreeOfSex	0.51							100			413
78	turtles	Caretta_caretta	TSD	species.in.TreeOfSex	0.389							90			413
73	turtles	Caretta_caretta	TSD	species.in.TreeOfSex		0.75	0.713			0.125	0.125		184	87	145mort
75	turtles	Caretta_caretta	TSD	species.in.TreeOfSex	0.052	0.318	0.538					57984	22	586	402, 388, 391
88	turtles	Caretta_caretta	TSD	species.in.TreeOfSex				33.25	30.375						m42
89	turtles	Carettochelys_insculpta	TSD	species.in.TreeOfSex	0.273							44			377
90	turtles	Carettochelys_insculpta	TSD	species.in.TreeOfSex	0.5							46			378
92	turtles	Carettochelys_insculpta	TSD	species.in.TreeOfSex			0.542							24	379
91	turtles	Carettochelys_insculpta	TSD	species.in.TreeOfSex	0.307							202			380
93	snakes	Cerberus_schneiderii	GSD	genus.or.family.in.TreeOfSex			0.51							914	209
95	turtles	Chelodina_longicollis	GSD	species.in.TreeOfSex	0.525							59			g54
96	turtles	Chelodina_longicollis	GSD	species.in.TreeOfSex				7	10.5						m40
94	turtles	Chelodina_longicollis	GSD	species.in.TreeOfSex			0.57							500	v8
98	turtles	Chelonia_mydas	TSD	species.in.TreeOfSex		0.371							342		143
109	turtles	Chelonia_mydas	TSD	species.in.TreeOfSex		0.364							66		153
110	turtles	Chelonia_mydas	TSD	species.in.TreeOfSex		0.29							434		153
106	turtles	Chelonia_mydas	TSD	species.in.TreeOfSex	0.212										395
105	turtles	Chelonia_mydas	TSD	species.in.TreeOfSex	0.56										417
101	turtles	Chelonia_mydas	TSD	species.in.TreeOfSex			0.529							242	428
108	turtles	Chelonia_mydas	TSD	species.in.TreeOfSex		0.3							75		429
107	turtles	Chelonia_mydas	TSD	species.in.TreeOfSex		0.2							75		430
97	turtles	Chelonia_mydas	TSD	species.in.TreeOfSex		0.305							128		431
100	turtles	Chelonia_mydas	TSD	species.in.TreeOfSex		0.37	0.362						738	620	432
102	turtles	Chelonia_mydas	TSD	species.in.TreeOfSex	0.26							96			437
104	turtles	Chelonia_mydas	TSD	species.in.TreeOfSex	0.104							146			439
99	turtles	Chelonia_mydas	TSD	species.in.TreeOfSex			0.604							235	141mort
103	turtles	Chelonia_mydas	TSD	species.in.TreeOfSex	0.334							769			418, 421
111	turtles	Chelonia_mydas	TSD	species.in.TreeOfSex				40.4375	43.5						m30
116	turtles	Chelydra_serpentina	TSD	species.in.TreeOfSex			0.529							34	42
119	turtles	Chelydra_serpentina	TSD	species.in.TreeOfSex			0.578							230	43
115	turtles	Chelydra_serpentina	TSD	species.in.TreeOfSex			0.636							22	206
120	turtles	Chelydra_serpentina	TSD	species.in.TreeOfSex			0.854							41	476
121	turtles	Chelydra_serpentina	TSD	species.in.TreeOfSex			0.662							71	477
125	turtles	Chelydra_serpentina	TSD	species.in.TreeOfSex			0.423							52	477
122	turtles	Chelydra_serpentina	TSD	species.in.TreeOfSex			0.583			0.056	0.056			571	479
128	turtles	Chelydra_serpentina	TSD	species.in.TreeOfSex	0.73							359			484
126	turtles	Chelydra_serpentina	TSD	species.in.TreeOfSex	0.5										486
117	turtles	Chelydra_serpentina	TSD	species.in.TreeOfSex			0.484			0.03	0.02			91	493
113	turtles	Chelydra_serpentina	TSD	species.in.TreeOfSex			0.477							86	494
112	turtles	Chelydra_serpentina	TSD	species.in.TreeOfSex			0.464			0.06	0.07			166	500
124	turtles	Chelydra_serpentina	TSD	species.in.TreeOfSex			0.691							152	547
118	turtles	Chelydra_serpentina	TSD	species.in.TreeOfSex			0.643								548
123	turtles	Chelydra_serpentina	TSD	species.in.TreeOfSex			0.851							87	556
114	turtles	Chelydra_serpentina	TSD	species.in.TreeOfSex			0.81							126	559
127	turtles	Chelydra_serpentina	TSD	species.in.TreeOfSex	0.154							280			482, 483
129	turtles	Chelydra_serpentina	TSD	species.in.TreeOfSex				4.5	7.5						m36
130	lizards	Chlamydosaurus_kingii	TSD	species.in.TreeOfSex			0.634	1.3	1.9					215	1021
131	lizards	Christinus_marmoratus	GSD	species.in.TreeOfSex			0.54							137	1037
132	lizards	Christinus_marmoratus	GSD	species.in.TreeOfSex			0.506							83	1037
153	turtles	Chrysemys_picta	TSD	species.in.TreeOfSex			0.513							156	43
150	turtles	Chrysemys_picta	TSD	species.in.TreeOfSex			0.552							480	46
133	turtles	Chrysemys_picta	TSD	species.in.TreeOfSex			0.582							55	210
138	turtles	Chrysemys_picta	TSD	species.in.TreeOfSex			0.362							58	210
141	turtles	Chrysemys_picta	TSD	species.in.TreeOfSex			0.472							36	210
145	turtles	Chrysemys_picta	TSD	species.in.TreeOfSex			0.55							100	210
154	turtles	Chrysemys_picta	TSD	species.in.TreeOfSex			0.631							157	476
143	turtles	Chrysemys_picta	TSD	species.in.TreeOfSex			0.47							83	481
144	turtles	Chrysemys_picta	TSD	species.in.TreeOfSex			0.63							27	481
158	turtles	Chrysemys_picta	TSD	species.in.TreeOfSex			0.719							89	547
149	turtles	Chrysemys_picta	TSD	species.in.TreeOfSex			0.73								548
148	turtles	Chrysemys_picta	TSD	species.in.TreeOfSex			0.3							257	549
157	turtles	Chrysemys_picta	TSD	species.in.TreeOfSex			0.835							786	556
140	turtles	Chrysemys_picta	TSD	species.in.TreeOfSex			0.559							34	559
160	turtles	Chrysemys_picta	TSD	species.in.TreeOfSex	0.607										570
139	turtles	Chrysemys_picta	TSD	species.in.TreeOfSex			0.504							141	572
155	turtles	Chrysemys_picta	TSD	species.in.TreeOfSex			0.564							479	576
142	turtles	Chrysemys_picta	TSD	species.in.TreeOfSex			0.539	4	7	0.044	0.037			399	578
152	turtles	Chrysemys_picta	TSD	species.in.TreeOfSex			0.592							71	579
137	turtles	Chrysemys_picta	TSD	species.in.TreeOfSex			0.512							125	584
156	turtles	Chrysemys_picta	TSD	species.in.TreeOfSex			0.576	3	7					125	585
147	turtles	Chrysemys_picta	TSD	species.in.TreeOfSex			0.495								586
159	turtles	Chrysemys_picta	TSD	species.in.TreeOfSex			0.45								588
136	turtles	Chrysemys_picta	TSD	species.in.TreeOfSex			0.676	3	8.5					114	589
134	turtles	Chrysemys_picta	TSD	species.in.TreeOfSex			0.725	2	6.5					79	589
161	turtles	Chrysemys_picta	TSD	species.in.TreeOfSex			0.227								685
151	turtles	Chrysemys_picta	TSD	species.in.TreeOfSex				4.5	10						687
135	turtles	Chrysemys_picta	TSD	species.in.TreeOfSex			0.547			0.222	0.222			503	732
146	turtles	Chrysemys_picta	TSD	species.in.TreeOfSex			0.495							839	44, 212
162	turtles	Chrysemys_picta	TSD	species.in.TreeOfSex	0.124		0.295					210		78	574, 571
169	turtles	Clemmys_guttata	TSD	species.in.TreeOfSex			0.207							29	154
168	turtles	Clemmys_guttata	TSD	species.in.TreeOfSex			0.518	11	12	0.058	0.035			166	155
163	turtles	Clemmys_guttata	TSD	species.in.TreeOfSex			0.447							38	593
165	turtles	Clemmys_guttata	TSD	species.in.TreeOfSex			0.436							140	595
167	turtles	Clemmys_guttata	TSD	species.in.TreeOfSex			0.517								596
166	turtles	Clemmys_guttata	TSD	species.in.TreeOfSex			0.46							50	598
164	turtles	Clemmys_guttata	TSD	species.in.TreeOfSex						0.079	0.022			31	733
170	snakes	Coluber_constrictor	GSD	genus.or.family.in.TreeOfSex			0.587							271	211
173	snakes	Coluber_constrictor	GSD	genus.or.family.in.TreeOfSex				1.16667	3						m18
172	snakes	Coluber_constrictor	GSD	genus.or.family.in.TreeOfSex				0.916667	2						m18
171	snakes	Coluber_constrictor	GSD	genus.or.family.in.TreeOfSex				1	2.5						m18
178	crocs	Crocodylus_acutus	TSD	species.in.TreeOfSex		0.586	0.405						70	37	51
179	crocs	Crocodylus_acutus	TSD	species.in.TreeOfSex	0.657							137			262
177	crocs	Crocodylus_acutus	TSD	species.in.TreeOfSex		0.816	0.619						76	21	271
175	crocs	Crocodylus_acutus	TSD	species.in.TreeOfSex	0.593	0.775	0.792					204	172	32	273
176	crocs	Crocodylus_acutus	TSD	species.in.TreeOfSex		0.848	0.182						46	11	274
174	crocs	Crocodylus_acutus	TSD	species.in.TreeOfSex		0.541	0.541						101	24	276
180	crocs	Crocodylus_acutus	TSD	species.in.TreeOfSex			0.61								278
181	crocs	Crocodylus_johnstoni	TSD	species.in.TreeOfSex	0.182							236			300
183	crocs	Crocodylus_johnstoni	TSD	species.in.TreeOfSex	0.449							285			300
182	crocs	Crocodylus_johnstoni	TSD	species.in.TreeOfSex		0.376	0.287	17	12				526	265	301
185	crocs	Crocodylus_moreletii	TSD	species.in.TreeOfSex		0.626	0.789						754	185	52
186	crocs	Crocodylus_moreletii	TSD	species.in.TreeOfSex		0.6	0.5						55	28	264
184	crocs	Crocodylus_moreletii	TSD	species.in.TreeOfSex		0.749	0.817						1091	262	284
188	crocs	Crocodylus_niloticus	TSD	species.in.TreeOfSex	0.111							108			317
189	crocs	Crocodylus_niloticus	TSD	species.in.TreeOfSex		0.616	0.447						1162	77	322
187	crocs	Crocodylus_niloticus	TSD	species.in.TreeOfSex		0.2							12		323
191	crocs	Crocodylus_niloticus	TSD	species.in.TreeOfSex				25	30						m25, m46
190	crocs	Crocodylus_niloticus	TSD	species.in.TreeOfSex				30	30						m35, m46
192	crocs	Crocodylus_palustris	TSD	species.in.TreeOfSex	0.44			10	6			181			327
194	snakes	Crotalus_horridus	GSD	genus.or.family.in.TreeOfSex	0.491							588			g4
193	snakes	Crotalus_horridus	GSD	genus.or.family.in.TreeOfSex						0.13	0.292			47	g42
195	snakes	Crotalus_horridus	GSD	genus.or.family.in.TreeOfSex	0.476		0.549	3.5	7.5	0.161	0.205	143		705	v9, v10
198	snakes	Crotalus_viridis	GSD	genus.or.family.in.TreeOfSex	0.47							115			g51
196	snakes	Crotalus_viridis	GSD	genus.or.family.in.TreeOfSex	0.427			2	4	0.18	0.18	143		327	v11
197	snakes	Crotalus_viridis	GSD	genus.or.family.in.TreeOfSex			0.517							174	new30
200	lizards	Ctenosaura_bakeri	GSD	genus.or.family.in.TreeOfSex			0.564							546	53
199	lizards	Ctenosaura_bakeri	GSD	genus.or.family.in.TreeOfSex			0.456	2.5	2.5					125	g30
201	lizards	Ctenosaura_melanosterna	GSD	genus.or.family.in.TreeOfSex			0.435	2	2	0.27	0.06			207	new32, new33
202	lizards	Ctenosaura_oedirhina	GSD	genus.or.family.in.TreeOfSex			0.379	2	2					338	v12
203	turtles	Cuora_flavomarginata	TSD	Ota_et_al._2009._Chelonian_Research_Monographs			0.36	12	13					161	55
204	lizards	Cyclura_cychlura	GSD	genus.or.family.in.TreeOfSex			0.529			0.117	0.078			1074	v16
205	lizards	Cyclura_nubila	GSD	genus.or.family.in.TreeOfSex			0.545							42	56
206	turtles	Deirochelys_reticularia	TSD	species.in.TreeOfSex			0.798	2	5					119	601
207	turtles	Deirochelys_reticularia	TSD	species.in.TreeOfSex			0.655	2.5	9.5	0.29	0.29			29	602
210	turtles	Dermatemys_mawii	TSD	species.in.TreeOfSex			0.32							44	502
208	turtles	Dermatemys_mawii	TSD	species.in.TreeOfSex			0.25							41	503
209	turtles	Dermatemys_mawii	TSD	species.in.TreeOfSex			0.2							106	503
212	turtles	Dermochelys_coriacea	TSD	species.in.TreeOfSex	0										508
213	turtles	Dermochelys_coriacea	TSD	species.in.TreeOfSex			0.562							28	510
214	turtles	Dermochelys_coriacea	TSD	species.in.TreeOfSex			0.35							80	510
211	turtles	Dermochelys_coriacea	TSD	species.in.TreeOfSex	0.356							686			418, 421, 507
215	snakes	Drymarchon_couperi	GSD	species.in.TreeOfSex			0.691964	2	2	0.07	0.086			224	v17, m4
217	snakes	Elaphe_obsoleta	GSD	species.in.TreeOfSex	0.489	0.442	0.556604	9.1	9.7	0.25	0.3	1606	95	106	v19, g57, g66
216	snakes	Elaphe_obsoleta	GSD	species.in.TreeOfSex		0.265	0.575	4	4.8				49	153	v19
218	snakes	Elaphe_quadrivirgata	GSD	species.in.TreeOfSex			0.537	1.75	1.75					67	2634
219	snakes	Emydocephalus_annulatus	GSD	species.in.TreeOfSex			0.61							313	218
220	snakes	Emydocephalus_annulatus	GSD	species.in.TreeOfSex			0.669							163	mod5
221	snakes	Emydocephalus_ijimae	GSD	genus.or.family.in.TreeOfSex			0.692	1.95833	1.875					91	na6
223	turtles	Emydoidea_blandingii	TSD	species.in.TreeOfSex			0.422							187	164
225	turtles	Emydoidea_blandingii	TSD	species.in.TreeOfSex			0.532							77	213
222	turtles	Emydoidea_blandingii	TSD	species.in.TreeOfSex			0.301								548
227	turtles	Emydoidea_blandingii	TSD	species.in.TreeOfSex			0.5							10	556
224	turtles	Emydoidea_blandingii	TSD	species.in.TreeOfSex			0.263							513	608
229	turtles	Emydoidea_blandingii	TSD	species.in.TreeOfSex			0.329			0.13	0.11			82	613
226	turtles	Emydoidea_blandingii	TSD	species.in.TreeOfSex			0.55							100	615
228	turtles	Emydoidea_blandingii	TSD	species.in.TreeOfSex			0.611							36	616
230	turtles	Emydoidea_blandingii	TSD	species.in.TreeOfSex				12	14						m33
232	turtles	Emydura_macquarii	GSD	species.in.TreeOfSex			0.641	12	21					1815	g55
231	turtles	Emydura_macquarii	GSD	species.in.TreeOfSex	0.58							100			v24
236	turtles	Emys_orbicularis	TSD	species.in.TreeOfSex			0.419							124	62
244	turtles	Emys_orbicularis	TSD	species.in.TreeOfSex			0.405							195	63
240	turtles	Emys_orbicularis	TSD	species.in.TreeOfSex			0.609			0.163	0.041			87	64
235	turtles	Emys_orbicularis	TSD	species.in.TreeOfSex			0.669							251	196
233	turtles	Emys_orbicularis	TSD	species.in.TreeOfSex			0.278							97	197
247	turtles	Emys_orbicularis	TSD	species.in.TreeOfSex			0.321							290	622
242	turtles	Emys_orbicularis	TSD	species.in.TreeOfSex			0.319							160	623
241	turtles	Emys_orbicularis	TSD	species.in.TreeOfSex			0.459							96	625
246	turtles	Emys_orbicularis	TSD	species.in.TreeOfSex			0.484							901	626
234	turtles	Emys_orbicularis	TSD	species.in.TreeOfSex			0.567							1163	628
238	turtles	Emys_orbicularis	TSD	species.in.TreeOfSex			0.574	8	10					68	631
239	turtles	Emys_orbicularis	TSD	species.in.TreeOfSex			0.309							81	632
245	turtles	Emys_orbicularis	TSD	species.in.TreeOfSex			0.505	8.5	11.5					370	633
237	turtles	Emys_orbicularis	TSD	species.in.TreeOfSex			0.356							163	637
248	turtles	Emys_orbicularis	TSD	species.in.TreeOfSex			0.53			0.11	0.124			1412	641
243	turtles	Emys_orbicularis	TSD	species.in.TreeOfSex			0.546							282	641
249	turtles	Emys_orbicularis	TSD	species.in.TreeOfSex			0.675							126	650
253	turtles	Eretmochelys_imbricata	TSD	species.in.TreeOfSex		0.79							31		429
252	turtles	Eretmochelys_imbricata	TSD	species.in.TreeOfSex		0.571							14		447
250	turtles	Eretmochelys_imbricata	TSD	species.in.TreeOfSex						0.289	0.078			269	729
251	turtles	Eretmochelys_imbricata	TSD	species.in.TreeOfSex	0.091							275			451, 452
254	turtles	Eretmochelys_imbricata	TSD	species.in.TreeOfSex				15	17						m41, m47
255	lizards	Eulamprus_heatwolei	TSD	species.in.TreeOfSex			0.485	2	3					66	1022
256	lizards	Eulamprus_tympanum	TSD	species.in.TreeOfSex	0.87		0.471	2.5	3.5			23		187	1023, 1024
258	lizards	Gambelia_wislizenii	GSD	genus.or.family.in.TreeOfSex				1.83333	1.83333						m23
257	lizards	Gambelia_wislizenii	GSD	genus.or.family.in.TreeOfSex		0.514	0.575			0.383	0.57		105	186	v20
261	lizards	Gehyra_variegata	GSD	genus.or.family.in.TreeOfSex			0.463							1318	67
262	lizards	Gehyra_variegata	GSD	genus.or.family.in.TreeOfSex				2.5	2.5						m39
259	lizards	Gehyra_variegata	GSD	genus.or.family.in.TreeOfSex			0.497							328	na2
260	lizards	Gehyra_variegata	GSD	genus.or.family.in.TreeOfSex			0.479			0.282	0.3			165	v21
2039d	turtles	Geochelone_elephantopus	TSD	species.in.TreeOfSex			0.475							162	2039
2039e	turtles	Geochelone_elephantopus	TSD	species.in.TreeOfSex			0.35							60	2039
2039b	turtles	Geochelone_elephantopus	TSD	species.in.TreeOfSex			0.599							157	2039
2039g	turtles	Geochelone_elephantopus	TSD	species.in.TreeOfSex			0.534							564	2039
2039a	turtles	Geochelone_elephantopus	TSD	species.in.TreeOfSex			0.357							98	2039
2039f	turtles	Geochelone_elephantopus	TSD	species.in.TreeOfSex			0.536							252	2039
2039c	turtles	Geochelone_elephantopus	TSD	species.in.TreeOfSex			0.698							321	2039
269	turtles	Glyptemys_insculpta	GSD	species.in.TreeOfSex			0.5	11	15					20	1001
271	turtles	Glyptemys_insculpta	GSD	species.in.TreeOfSex			0.505	11	14					109	1002
1003	turtles	Glyptemys_insculpta	GSD	species.in.TreeOfSex				17	18						1003
1005	turtles	Glyptemys_insculpta	GSD	species.in.TreeOfSex				14	14						1005
263	turtles	Glyptemys_insculpta	GSD	species.in.TreeOfSex	0.361							36			1006
264	turtles	Glyptemys_insculpta	GSD	species.in.TreeOfSex			0.571							21	1008
270	turtles	Glyptemys_insculpta	GSD	species.in.TreeOfSex			0.417	9	15					36	1010
265	turtles	Glyptemys_insculpta	GSD	species.in.TreeOfSex			0.5							32	1011
266	turtles	Glyptemys_insculpta	GSD	species.in.TreeOfSex			0.5							32	1012
267	turtles	Glyptemys_insculpta	GSD	species.in.TreeOfSex			0.4							60	1012
268	turtles	Glyptemys_insculpta	GSD	species.in.TreeOfSex			0.5			0.231	0.083			98	1000, 1007
new2018_1	turtles	Glyptemys_muhlenbergii	GSD	species.in.TreeOfSex				7	8						new2018_1
new2018_2	turtles	Glyptemys_muhlenbergii	GSD	species.in.TreeOfSex						0.1	0.1			641	new2018_2
new2018_3	turtles	Glyptemys_muhlenbergii	GSD	species.in.TreeOfSex			0.417			0.107	0.107			48	new2018_3
2094a	turtles	Gopherus_agassizii	TSD	species.in.TreeOfSex						0.107	0.117			87	2094a
2098	turtles	Gopherus_agassizii	TSD	species.in.TreeOfSex			0.231							13	2098
2101	turtles	Gopherus_agassizii	TSD	species.in.TreeOfSex			0.639							36	2101
2104	turtles	Gopherus_agassizii	TSD	species.in.TreeOfSex			0.593			0.06	0.06			54	2104
2105	turtles	Gopherus_agassizii	TSD	species.in.TreeOfSex			0.366							70	2105
2106b	turtles	Gopherus_agassizii	TSD	species.in.TreeOfSex			0.596							161	2106
2107d	turtles	Gopherus_agassizii	TSD	species.in.TreeOfSex			0.321							28	2107
2108a	turtles	Gopherus_agassizii	TSD	species.in.TreeOfSex			0.597							67	2108
2111a	turtles	Gopherus_agassizii	TSD	species.in.TreeOfSex			0.565							30	2111
2114k	turtles	Gopherus_agassizii	TSD	species.in.TreeOfSex			0.524							132	2114
2114i	turtles	Gopherus_agassizii	TSD	species.in.TreeOfSex			0.49							53	2114
2114e	turtles	Gopherus_agassizii	TSD	species.in.TreeOfSex			0.643							65	2114
2114a	turtles	Gopherus_agassizii	TSD	species.in.TreeOfSex			0.412							93	2114
2114g	turtles	Gopherus_agassizii	TSD	species.in.TreeOfSex			0.561							80	2114
2115	turtles	Gopherus_agassizii	TSD	species.in.TreeOfSex			0.68							50	2115
2116g	turtles	Gopherus_agassizii	TSD	species.in.TreeOfSex			0.559							46	2116
2116e	turtles	Gopherus_agassizii	TSD	species.in.TreeOfSex			0.5							65	2116
2116c	turtles	Gopherus_agassizii	TSD	species.in.TreeOfSex			0.485							62	2116
2116a	turtles	Gopherus_agassizii	TSD	species.in.TreeOfSex			0.65							20	2116
2118b	turtles	Gopherus_agassizii	TSD	species.in.TreeOfSex			0.4							75	2118
2121b	turtles	Gopherus_agassizii	TSD	species.in.TreeOfSex			0.806							252	2121
2121a	turtles	Gopherus_agassizii	TSD	species.in.TreeOfSex			0.479							71	2121
2122a	turtles	Gopherus_agassizii	TSD	species.in.TreeOfSex			0.595							168	2122
2123a	turtles	Gopherus_agassizii	TSD	species.in.TreeOfSex			0.5							32	2123
2125c	turtles	Gopherus_agassizii	TSD	species.in.TreeOfSex			0.414							350	2125
2125d	turtles	Gopherus_agassizii	TSD	species.in.TreeOfSex			0.468							156	2125
2127a1	turtles	Gopherus_agassizii	TSD	species.in.TreeOfSex			0.594							32	2127
2129b	turtles	Gopherus_agassizii	TSD	species.in.TreeOfSex			0.455							22	2129
2130a	turtles	Gopherus_agassizii	TSD	species.in.TreeOfSex			0.609							69	2130
2130b	turtles	Gopherus_agassizii	TSD	species.in.TreeOfSex			0.585							53	2130
2131i	turtles	Gopherus_agassizii	TSD	species.in.TreeOfSex			0.404							52	2131
2131n	turtles	Gopherus_agassizii	TSD	species.in.TreeOfSex			0.343							35	2131
2131d	turtles	Gopherus_agassizii	TSD	species.in.TreeOfSex			0.402							92	2131
2133a	turtles	Gopherus_agassizii	TSD	species.in.TreeOfSex			0.549							122	2133
2136m	turtles	Gopherus_polyphemus	TSD	species.in.TreeOfSex			0.462							13	2136
2136l	turtles	Gopherus_polyphemus	TSD	species.in.TreeOfSex			0.606							71	2136
2136k	turtles	Gopherus_polyphemus	TSD	species.in.TreeOfSex			0.667							96	2136
2137	turtles	Gopherus_polyphemus	TSD	species.in.TreeOfSex			0.563							158	2137
2138	turtles	Gopherus_polyphemus	TSD	species.in.TreeOfSex			0.58							119	2138
2140	turtles	Gopherus_polyphemus	TSD	species.in.TreeOfSex			0.493							201	2140
2141b	turtles	Gopherus_polyphemus	TSD	species.in.TreeOfSex			0.441							68	2141
2141a	turtles	Gopherus_polyphemus	TSD	species.in.TreeOfSex			0.453							75	2141
2146a	turtles	Gopherus_polyphemus	TSD	species.in.TreeOfSex			0.452			0.054	0.02			42	2146
2146b	turtles	Gopherus_polyphemus	TSD	species.in.TreeOfSex			0.605			0.132	0.045			177	2146
2146c	turtles	Gopherus_polyphemus	TSD	species.in.TreeOfSex			0.545							123	2146
2147a	turtles	Gopherus_polyphemus	TSD	species.in.TreeOfSex			0.348							23	2147
2149a	turtles	Gopherus_polyphemus	TSD	species.in.TreeOfSex			0.467							60	2149
2152	turtles	Gopherus_polyphemus	TSD	species.in.TreeOfSex			0.608							29	2152
Landers	turtles	Gopherus_polyphemus	TSD	species.in.TreeOfSex				17	20						m49
272	turtles	Graptemys_barbouri	TSD	species.in.TreeOfSex			0.233							90	505
273	turtles	Graptemys_barbouri	TSD	species.in.TreeOfSex				3.5	20						m32
275	turtles	Graptemys_geographica	TSD	species.in.TreeOfSex	0.21							61			214
286	turtles	Graptemys_geographica	TSD	species.in.TreeOfSex			0.629							210	539
278	turtles	Graptemys_geographica	TSD	species.in.TreeOfSex			0.521							305	540
283	turtles	Graptemys_geographica	TSD	species.in.TreeOfSex			0.436							321	542
281	turtles	Graptemys_geographica	TSD	species.in.TreeOfSex			0.503							151	545
285	turtles	Graptemys_geographica	TSD	species.in.TreeOfSex			0.462							52	547
280	turtles	Graptemys_geographica	TSD	species.in.TreeOfSex			0.278								548
279	turtles	Graptemys_geographica	TSD	species.in.TreeOfSex			0.091							55	549
277	turtles	Graptemys_geographica	TSD	species.in.TreeOfSex			0.531							98	554
282	turtles	Graptemys_geographica	TSD	species.in.TreeOfSex			0.769							26	556
274	turtles	Graptemys_geographica	TSD	species.in.TreeOfSex		0.241	0.494						29	83	557
284	turtles	Graptemys_geographica	TSD	species.in.TreeOfSex			0.548			0.182	0.094			704	542, 543
276	turtles	Graptemys_geographica	TSD	species.in.TreeOfSex			0.484							363	550, 551, 552
287	turtles	Graptemys_geographica	TSD	species.in.TreeOfSex				4	9.5						m28
288	turtles	Graptemys_ouachitensis	TSD	species.in.TreeOfSex			0.57							79	559
289	turtles	Graptemys_ouachitensis	TSD	species.in.TreeOfSex	0.28		0.204					1540		333	214, 215
290	turtles	Graptemys_ouachitensis	TSD	species.in.TreeOfSex				3	12						m24
293	turtles	Graptemys_pseudogeographica	TSD	species.in.TreeOfSex			0.811							37	547
292	turtles	Graptemys_pseudogeographica	TSD	species.in.TreeOfSex			0.507							148	556
291	turtles	Graptemys_pseudogeographica	TSD	species.in.TreeOfSex	0.25		0.384					489		177	214, 215
294	turtles	Graptemys_pseudogeographica	TSD	species.in.TreeOfSex				2	11						m24
295	turtles	Graptemys_versa	TSD	species.in.TreeOfSex			0.636	2.5	7					55	564
296	snakes	Grayia_smythii	GSD	genus.or.family.in.TreeOfSex			0.485							33	68
297	lizards	Hemidactylus_turcicus	GSD	species.in.TreeOfSex			0.519	0.75	0.75	0.78	0.78			671	1048
299	lizards	Hemidactylus_turcicus	GSD	species.in.TreeOfSex			0.51							384	1050
298	lizards	Hemidactylus_turcicus	GSD	species.in.TreeOfSex			0.499							451	1051
301	lizards	Heteronotia_binoei	GSD	species.in.TreeOfSex			0.473	1	1					237	1035
300	lizards	Heteronotia_binoei	GSD	species.in.TreeOfSex			0.545	0.761644	1.2					44	1036
302	lizards	Holbrookia_maculata	GSD	genus.or.family.in.TreeOfSex			0.506	0.583333	0.916667	0.517	0.603			316	v30
303	lizards	Iberolacerta_aranica	GSD	species.in.TreeOfSex	0.654		0.355	4	5			104		229	1045
304	lizards	Iberolacerta_aurelioi	GSD	species.in.TreeOfSex	0.559		0.548	4	5			34		226	1044
305	lizards	Intellagama_lesueurii	TSD	species.in.TreeOfSex	0.351							222			329
306	turtles	Kinixys_erosa	TSD	genus.or.family.in.TreeOfSex			0.563							48	7273
307	turtles	Kinixys_homeana	TSD	genus.or.family.in.TreeOfSex			0.515							132	7273
2028	turtles	Kinosternon_baurii	TSD	species.in.TreeOfSex			0.333							66	2028
2042e	turtles	Kinosternon_flavescens	TSD	species.in.TreeOfSex			0.421	6	6					152	2042
2042d	turtles	Kinosternon_flavescens	TSD	species.in.TreeOfSex			0.397	6	6					58	2042
2042f	turtles	Kinosternon_flavescens	TSD	species.in.TreeOfSex			0.606	6	6					33	2042
2061d,c	turtles	Kinosternon_flavescens	TSD	species.in.TreeOfSex		0.632	0.375			0.133	0.111		38	200	2061
308	turtles	Kinosternon_leucostomum	TSD	species.in.TreeOfSex	0.59		0.601404					34		1425	503
2068a	turtles	Kinosternon_scorpioides	TSD	species.in.TreeOfSex			0.438							80	2068
2071a	turtles	Kinosternon_scorpioides	TSD	species.in.TreeOfSex			0.667							9	2071
2074a	turtles	Kinosternon_sonoriense	TSD	species.in.TreeOfSex			0.664	5.5	8.5					119	2074
2075	turtles	Kinosternon_sonoriense	TSD	species.in.TreeOfSex				4	5						2075
2076	turtles	Kinosternon_sonoriense	TSD	species.in.TreeOfSex			0.439							467	2076
2077b	turtles	Kinosternon_sonoriense	TSD	species.in.TreeOfSex			0.581	4	6	0.135	0.13			62	2077
2077a	turtles	Kinosternon_sonoriense	TSD	species.in.TreeOfSex			0.585			0.05	0.05			82	2077
2078b	turtles	Kinosternon_sonoriense	TSD	species.in.TreeOfSex			0.705							105	2078
2078a	turtles	Kinosternon_sonoriense	TSD	species.in.TreeOfSex			0.385							480	2078
2079	turtles	Kinosternon_sonoriense	TSD	species.in.TreeOfSex			0.584							291	2079
309	turtles	Kinosternon_subrubrum	TSD	species.in.TreeOfSex			0.467							30	682
310	turtles	Kinosternon_subrubrum	TSD	species.in.TreeOfSex			0.568	4	4	0.11	0.05			713	734, 603
311	lizards	Lacerta_agilis	GSD	species.in.TreeOfSex			0.538							156	76
314	lizards	Lacerta_agilis	GSD	species.in.TreeOfSex				3	3						m15
312	lizards	Lacerta_agilis	GSD	species.in.TreeOfSex			0.427			0.54	0.43			307	mod78
313	lizards	Lacerta_agilis	GSD	species.in.TreeOfSex						0.462	0.306				v22
315	lizards	Lacerta_monticola	GSD	species.in.TreeOfSex	0.54			2.59	2.59			248			1042
316	lizards	Lacerta_viridis	GSD	species.in.TreeOfSex			0.545	3	3					99	1041
317	lizards	Lacerta_vivipara	GSD	species.in.TreeOfSex			0.418							2302	81, 223
327	lizards	Lacerta_vivipara	GSD	species.in.TreeOfSex				3	3						m15
318	lizards	Lacerta_vivipara	GSD	species.in.TreeOfSex			0.429			0.649	0.568			385	mod78
326	lizards	Lacerta_vivipara	GSD	species.in.TreeOfSex		0.484	0.516			0.51	0.47		1162	1394	v23
319	lizards	Lacerta_vivipara	GSD	species.in.TreeOfSex		0.39	0.231			0.74	0.62		656	373	v23
322	lizards	Lacerta_vivipara	GSD	species.in.TreeOfSex						0.54	0.41				v23
323	lizards	Lacerta_vivipara	GSD	species.in.TreeOfSex						0.57	0.3				v23
325	lizards	Lacerta_vivipara	GSD	species.in.TreeOfSex						0.58	0.61				v23
324	lizards	Lacerta_vivipara	GSD	species.in.TreeOfSex						0.59	0.46				v23
321	lizards	Lacerta_vivipara	GSD	species.in.TreeOfSex						0.59	0.56				v23
320	lizards	Lacerta_vivipara	GSD	species.in.TreeOfSex						0.91	0.71				v23
328	snakes	Lapemis_hardwickii	GSD	genus.or.family.in.TreeOfSex			0.481	1.58333	1.91667					754	82
329	turtles	Lepidochelys_kempii	TSD	species.in.TreeOfSex		0.413							75		454
331	turtles	Lepidochelys_olivacea	TSD	species.in.TreeOfSex	0.419							530			469
330	turtles	Lepidochelys_olivacea	TSD	species.in.TreeOfSex			0.49							739	513
332	snakes	Liasis_fuscus	GSD	genus.or.family.in.TreeOfSex			0.614	2	3					1618	134
333	lizards	Lygosoma_laterale	GSD	species.in.TreeOfSex		0.513	0.502	0.791667	0.666667	0.62	0.705		80	303	mod9
335	turtles	Macrochelys_temminckii	TSD	species.in.TreeOfSex			0.462							104	487
341	turtles	Macrochelys_temminckii	TSD	species.in.TreeOfSex			0.528							36	488
339	turtles	Macrochelys_temminckii	TSD	species.in.TreeOfSex			0.143							56	491
337	turtles	Macrochelys_temminckii	TSD	species.in.TreeOfSex			0.356							59	492
340	turtles	Macrochelys_temminckii	TSD	species.in.TreeOfSex			0.417							12	495
334	turtles	Macrochelys_temminckii	TSD	species.in.TreeOfSex			0.779							104	496
336	turtles	Macrochelys_temminckii	TSD	species.in.TreeOfSex			0.556			0.02	0.05			45	497
342	turtles	Macrochelys_temminckii	TSD	species.in.TreeOfSex			0.397							73	498
338	turtles	Macrochelys_temminckii	TSD	species.in.TreeOfSex	0.082							49			499
343	turtles	Macrochelys_temminckii	TSD	species.in.TreeOfSex				11	13						m10
346	turtles	Malaclemys_terrapin	TSD	species.in.TreeOfSex		0.575	0.19						544	715	658
344	turtles	Malaclemys_terrapin	TSD	species.in.TreeOfSex			0.576							262	665
345	turtles	Malaclemys_terrapin	TSD	species.in.TreeOfSex			0.601	4	7	0.165	0.16			1189	659, 89, 90
349	turtles	Malaclemys_terrapin	TSD	species.in.TreeOfSex				2.5	4.5						m14
348	turtles	Malaclemys_terrapin	TSD	species.in.TreeOfSex				4	8						m19
347	turtles	Malaclemys_terrapin	TSD	species.in.TreeOfSex				3	6						m38
351	turtles	Mauremys_japonica	TSD	species.in.TreeOfSex			0.428							257	365
350	turtles	Mauremys_japonica	TSD	species.in.TreeOfSex			0.474							350	366
352	turtles	Mauremys_reevesii	TSD	species.in.TreeOfSex		0.32	0.588	7	9				96	56	373, m53
353	lizards	Meroles_anchietae	GSD	genus.or.family.in.TreeOfSex			0.553	0.541667	0.416667					559	183184
354	lizards	Meroles_cuneirostris	GSD	species.in.TreeOfSex			0.554							204	183184
355	snakes	Morelia_viridis	GSD	genus.or.family.in.TreeOfSex			0.577	2.4	3.6					97	g32
356	snakes	Natrix_natrix	GSD	species.in.TreeOfSex	0.503							124			g35
357	snakes	Natrix_natrix	GSD	species.in.TreeOfSex			0.676							58	v25
358	snakes	Natrix_natrix	GSD	species.in.TreeOfSex	0.48	0.316	0.539	3	4.5	0.48	0.48	294	76	334	v26
359	snakes	Nerodia_rhombifer	GSD	genus.or.family.in.TreeOfSex	0.53							357			g1217
360	snakes	Nerodia_rhombifer	GSD	genus.or.family.in.TreeOfSex	0.524	0.28	0.457	1.5	2.5			42	25	127	v27
363	snakes	Nerodia_sipedon	GSD	genus.or.family.in.TreeOfSex						0.545	0.52			425	95
362	snakes	Nerodia_sipedon	GSD	genus.or.family.in.TreeOfSex	0.478		0.655	3	4	0.445	0.47	1240		807	95, new61, new62
361	snakes	Nerodia_sipedon	GSD	genus.or.family.in.TreeOfSex		0.522							23		g39
364	snakes	Nerodia_taxispilota	GSD	genus.or.family.in.TreeOfSex			0.608	3	5.5					744	na7
365	snakes	Notechis_scutatus	GSD	species.in.TreeOfSex			0.733							292	97
366	snakes	Notechis_scutatus	GSD	species.in.TreeOfSex				2	2						m13
367	snakes	Opheodrys_aestivus	GSD	genus.or.family.in.TreeOfSex	0.475	0.5	0.51	1.70833	2.25	0.612	0.514	141	78	323	new87, new88
368	crocs	Paleosuchus_trigonatus	TSD	species.in.TreeOfSex	0.338			20	11			65			294, 296
369	turtles	Pelodiscus_sinensis	GSD	species.in.TreeOfSex	0.509							116			1015
370	turtles	Pelodiscus_sinensis	GSD	species.in.TreeOfSex	0.526							234			1016
371	turtles	Pelodiscus_sinensis	GSD	species.in.TreeOfSex	0.514							220			1016
372	turtles	Pelodiscus_sinensis	GSD	species.in.TreeOfSex	0.406							143			1016
373	turtles	Pelodiscus_sinensis	GSD	species.in.TreeOfSex	0.456							114			1016
374	turtles	Pelodiscus_sinensis	GSD	species.in.TreeOfSex	0.514							296			1016
375	turtles	Pelodiscus_sinensis	GSD	species.in.TreeOfSex	0.516							364			1016
376	lizards	Phelsuma_madagascariensis	TSD	species.in.TreeOfSex			0.457							46	1025
377	lizards	Phrynosoma_cornutum	GSD	genus.or.family.in.TreeOfSex		0.469	0.474	1.66667	1.66667	0.355	0.355		32	97	1053ab
378	snakes	Pituophis_melanoleucus	GSD	genus.or.family.in.TreeOfSex	0.567							97			g72
379	snakes	Pituophis_melanoleucus	GSD	genus.or.family.in.TreeOfSex	0.675		0.672					120		137	g75a
380	lizards	Podarcis_bocagei	GSD	genus.or.family.in.TreeOfSex	0.511	0.387	0.363	1.48633	1.5	0.316	0.283	174	117	48	277, m54
381	lizards	Podarcis_hispanica	GSD	species.in.TreeOfSex	0.57							86			238
Kaliontzopoulou	lizards	Podarcis_hispanica	GSD	species.in.TreeOfSex				1	1						m48
386	lizards	Podarcis_muralis	GSD	genus.or.family.in.TreeOfSex			0.578							97	117
385	lizards	Podarcis_muralis	GSD	genus.or.family.in.TreeOfSex			0.556							54	118
382	lizards	Podarcis_muralis	GSD	genus.or.family.in.TreeOfSex			0.604							106	116, 280
383	lizards	Podarcis_muralis	GSD	genus.or.family.in.TreeOfSex	0.517							29			g41
384	lizards	Podarcis_muralis	GSD	genus.or.family.in.TreeOfSex		0.498	0.437			0.746	0.816		267	135	g48
387	lizards	Podarcis_muralis	GSD	genus.or.family.in.TreeOfSex				2	2						m43
388	lizards	Podarcis_sicula	GSD	genus.or.family.in.TreeOfSex			0.569							102	119
389	turtles	Podocnemis_erythrocephala	TSD	species.in.TreeOfSex			0.329	9	9					3669	120, m56
2089def	turtles	Podocnemis_expansa	TSD	species.in.TreeOfSex	0.027							300			2089
2092	turtles	Podocnemis_expansa	TSD	species.in.TreeOfSex	0.033										2092
2093	turtles	Podocnemis_expansa	TSD	species.in.TreeOfSex	0.622							90			2093
2094	turtles	Podocnemis_expansa	TSD	species.in.TreeOfSex	0.069							173			2094
2098	turtles	Podocnemis_expansa	TSD	species.in.TreeOfSex	0.347							386			2098new
390	turtles	Podocnemis_expansa	TSD	species.in.TreeOfSex		0.289	0.589						380	265	g66
2084ab	turtles	Podocnemis_lewyana	TSD	species.in.TreeOfSex	0.349							350			2084
2085b	turtles	Podocnemis_lewyana	TSD	species.in.TreeOfSex			0.557	3.5	5.5	0.181	0.181			201	2085
2087a,c	turtles	Podocnemis_sextuberculata	TSD	species.in.TreeOfSex		0.141	0.816						320	1778	2087
2087d,f	turtles	Podocnemis_sextuberculata	TSD	species.in.TreeOfSex		0.092	0.827						174	1112	2087
2089abc	turtles	Podocnemis_sextuberculata	TSD	species.in.TreeOfSex	0.163							135			2089
2089ghi	turtles	Podocnemis_unifilis	TSD	species.in.TreeOfSex	0.381							155			2089
2090	turtles	Podocnemis_unifilis	TSD	species.in.TreeOfSex			0.655							562	2090
2096b	turtles	Podocnemis_unifilis	TSD	species.in.TreeOfSex			0.765							51	2096
392	turtles	Podocnemis_unifilis	TSD	species.in.TreeOfSex	0.724							380			g67
391	turtles	Podocnemis_unifilis	TSD	species.in.TreeOfSex			0.902							782	g68
394	lizards	Psammodromus_algirus	GSD	species.in.TreeOfSex			0.589							90	122
393	lizards	Psammodromus_algirus	GSD	species.in.TreeOfSex			0.618			0.647	0.652			57	v28
396	turtles	Pseudemys_concinna	TSD	species.in.TreeOfSex			0.487							115	505
397	turtles	Pseudemys_concinna	TSD	species.in.TreeOfSex			0.546							291	559
398	turtles	Pseudemys_concinna	TSD	species.in.TreeOfSex			0.655							45	672
395	turtles	Pseudemys_concinna	TSD	species.in.TreeOfSex			0.438							80	673
399	turtles	Pseudemys_concinna	TSD	species.in.TreeOfSex		0.152381	0.632	7	13				105	68	674, m52
400	turtles	Pseudemys_floridana	TSD	species.in.TreeOfSex			0.6							30	682
401	turtles	Pseudemys_floridana	TSD	species.in.TreeOfSex			0.798							1736	682
402	turtles	Pseudemys_floridana	TSD	species.in.TreeOfSex				3	6.5						m31
403	turtles	Pseudemys_nelsoni	TSD	species.in.TreeOfSex			0.552			0.03	0.02			57	728
404	turtles	Pseudemys_nelsoni	TSD	species.in.TreeOfSex				3.5	7.8						m22
405	turtles	Pseudemys_peninsularis	TSD	species.in.TreeOfSex			0.666			0.03	0.04			209	728
406	turtles	Pseudemys_peninsularis	TSD	species.in.TreeOfSex				3.5	7.8						m22
407	snakes	Rhabdophis_tigrinus	GSD	species.in.TreeOfSex			0.667	1.25	1.25					48	2634
408	lizards	Sceloporus_graciosus	GSD	species.in.TreeOfSex	0.49	0.471	0.482	2	2.12	0.461	0.426	150	937	454	g5, g6
409	lizards	Sceloporus_grammicus	GSD	species.in.TreeOfSex		0.5	0.472			0.818	0.819				125
410	lizards	Sceloporus_grammicus	GSD	species.in.TreeOfSex				1.04167	1.16667						m5
411	lizards	Sceloporus_jarrovi	GSD	species.in.TreeOfSex			0.435							214	126
413	lizards	Sceloporus_jarrovi	GSD	species.in.TreeOfSex	0.485	0.482	0.4			0.47	0.64	171		70	g1
412	lizards	Sceloporus_jarrovi	GSD	species.in.TreeOfSex		0.4	0.488	0.416667	0.816667				140	93	g2, m50
414	lizards	Sceloporus_poinsetti	GSD	species.in.TreeOfSex		0.4	0.488						33	38	g2
415	lizards	Sceloporus_scalaris	GSD	species.in.TreeOfSex			0.467			0.873	0.877				128
416	lizards	Sceloporus_scalaris	GSD	species.in.TreeOfSex		0.464	0.298			0.619	0.764		168	104	na4
422	lizards	Sceloporus_undulatus	GSD	species.in.TreeOfSex			0.438							96	129
418	lizards	Sceloporus_undulatus	GSD	species.in.TreeOfSex		0.448	0.388			0.751	0.684		183	317	g7
420	lizards	Sceloporus_undulatus	GSD	species.in.TreeOfSex		0.434	0.563			0.67	0.67		113	80	v29
421	lizards	Sceloporus_undulatus	GSD	species.in.TreeOfSex		0.434	0.4			0.58	0.56		143	30	v29
419	lizards	Sceloporus_undulatus	GSD	species.in.TreeOfSex		0.42	0.389			0.66	0.51		138	90	v29
417	lizards	Sceloporus_undulatus	GSD	species.in.TreeOfSex		0.493							136		v29
423	lizards	Sceloporus_undulatus	GSD	species.in.TreeOfSex			0.472	0.166667	0.208333	0.687	0.703			305	v30
424	lizards	Sceloporus_virgatus	GSD	genus.or.family.in.TreeOfSex		0.539	0.455			0.626	0.688		115	235	130
425	lizards	Sceloporus_virgatus	GSD	genus.or.family.in.TreeOfSex	0.483		0.62			0.451	0.613	176		279	g77
426	snakes	Sistrurus_catenatus	GSD	genus.or.family.in.TreeOfSex	0.56							207			g1217
427	snakes	Sistrurus_miliarius	GSD	genus.or.family.in.TreeOfSex	0.5							1024			g1217
430	lizards	Sphenodon_punctatus	TSD	species.in.TreeOfSex			0.56							84	225
431	lizards	Sphenodon_punctatus	TSD	species.in.TreeOfSex			0.51							147	225
428	lizards	Sphenodon_punctatus	TSD	species.in.TreeOfSex			0.644	20	22.7	0.051	0.051			621	132, 224, 223
429	lizards	Sphenodon_punctatus	TSD	species.in.TreeOfSex	0.64		0.667					140		81	222, 226
432	turtles	Staurotypus_triporcatus	GSD	species.in.TreeOfSex	0.4		0.44					21		386	503
433	snakes	Stegonotus_cucullatus	GSD	genus.or.family.in.TreeOfSex			0.779							208	134
2042h	turtles	Sternotherus_carinatus	TSD	species.in.TreeOfSex			0.379	4	4					58	2042
435	turtles	Sternotherus_minor	TSD	species.in.TreeOfSex			0.6							65	505
434	turtles	Sternotherus_minor	TSD	species.in.TreeOfSex			0.681			0.03	0.03			214	728
2052b	turtles	Sternotherus_minor	TSD	species.in.TreeOfSex			0.5							149	2052
436	turtles	Sternotherus_minor	TSD	species.in.TreeOfSex				5.6	8						m34
440	turtles	Sternotherus_odoratus	TSD	species.in.TreeOfSex			0.613							31	162
442	turtles	Sternotherus_odoratus	TSD	species.in.TreeOfSex			0.661							56	481
443	turtles	Sternotherus_odoratus	TSD	species.in.TreeOfSex			0.261							92	481
444	turtles	Sternotherus_odoratus	TSD	species.in.TreeOfSex			0.582							292	540
445	turtles	Sternotherus_odoratus	TSD	species.in.TreeOfSex			0.467							15	548
439	turtles	Sternotherus_odoratus	TSD	species.in.TreeOfSex			0.629							383	559
441	turtles	Sternotherus_odoratus	TSD	species.in.TreeOfSex			0.478	2	4	0.159	0.158			556	578
437	turtles	Sternotherus_odoratus	TSD	species.in.TreeOfSex			0.385							39	682
438	turtles	Sternotherus_odoratus	TSD	species.in.TreeOfSex			0.653							449	682
2042g	turtles	Sternotherus_odoratus	TSD	species.in.TreeOfSex			0.506	6	6					233	2042
2047e	turtles	Sternotherus_odoratus	TSD	species.in.TreeOfSex			0.758							178	2047
2048a	turtles	Sternotherus_odoratus	TSD	species.in.TreeOfSex			0.639								2048
2050	turtles	Sternotherus_odoratus	TSD	species.in.TreeOfSex			0.575							146	2050
446	snakes	Storeria_dekayi	GSD	species.in.TreeOfSex			0.451							512	g61
447	snakes	Storeria_dekayi	GSD	species.in.TreeOfSex				2.5	3.5						m26
448	lizards	Tarentola_annularis	TSD	species.in.TreeOfSex			0.63							46	1026
449	lizards	Tarentola_boettgeri	TSD	species.in.TreeOfSex			0.472							536	1027
451	lizards	Tarentola_mauritanica	TSD	species.in.TreeOfSex			0.685							111	1028
450	lizards	Tarentola_mauritanica	TSD	species.in.TreeOfSex			0.359							64	1029
453	turtles	Terrapene_carolina	TSD	species.in.TreeOfSex			0.693							397	136
454	turtles	Terrapene_carolina	TSD	species.in.TreeOfSex			0.542							48	136
455	turtles	Terrapene_carolina	TSD	species.in.TreeOfSex			0.674							86	136
456	turtles	Terrapene_carolina	TSD	species.in.TreeOfSex			0.493							138	136
457	turtles	Terrapene_carolina	TSD	species.in.TreeOfSex			0.686							35	599
452	turtles	Terrapene_carolina	TSD	species.in.TreeOfSex			0.673	8.5	10.5	0.077	0.089				730
2001b	turtles	Terrapene_carolina	TSD	species.in.TreeOfSex			0.617							247	2001
2004a	turtles	Terrapene_carolina	TSD	species.in.TreeOfSex			0.478							245	2004
2005	turtles	Terrapene_carolina	TSD	species.in.TreeOfSex			0.365							74	2005
2006	turtles	Terrapene_carolina	TSD	species.in.TreeOfSex			0.538							132	2006
2008	turtles	Terrapene_carolina	TSD	species.in.TreeOfSex			0.55							111	2008
2010a	turtles	Terrapene_carolina	TSD	species.in.TreeOfSex			0.545							90	2010
2010b	turtles	Terrapene_carolina	TSD	species.in.TreeOfSex			0.543							35	2010
2014	turtles	Terrapene_carolina	TSD	species.in.TreeOfSex			0.459							248	2014
459	turtles	Terrapene_ornata	TSD	species.in.TreeOfSex			0.411			0.1	0.01			73	737
2018a	turtles	Terrapene_ornata	TSD	species.in.TreeOfSex			0.352	7	8					88	2018
2019	turtles	Terrapene_ornata	TSD	species.in.TreeOfSex			0.471							348	2019
2020d	turtles	Terrapene_ornata	TSD	species.in.TreeOfSex			0.343							210	2020
2022	turtles	Terrapene_ornata	TSD	species.in.TreeOfSex			0.493	9	9					136	2022
2023b	turtles	Terrapene_ornata	TSD	species.in.TreeOfSex			0.39	8.5	10.5					154	2023
2025	turtles	Terrapene_ornata	TSD	species.in.TreeOfSex			0.377			0.3	0.095			414	2025
458	turtles	Terrapene_ornata	TSD	species.in.TreeOfSex			0.459			0.117	0.068			109	g58
460	turtles	Terrapene_ornata	TSD	species.in.TreeOfSex			0.39			0.187	0.184			100	g59
462	turtles	Testudo_graeca	TSD	species.in.TreeOfSex			0.515	7.5	10					68	157
464	turtles	Testudo_graeca	TSD	species.in.TreeOfSex			0.577							26	692
465	turtles	Testudo_graeca	TSD	species.in.TreeOfSex			0.387							31	692
466	turtles	Testudo_graeca	TSD	species.in.TreeOfSex			0.534							73	692
467	turtles	Testudo_graeca	TSD	species.in.TreeOfSex			0.538							91	692
463	turtles	Testudo_graeca	TSD	species.in.TreeOfSex			0.611	7	8.5					163	727, 720
468	turtles	Testudo_graeca	TSD	species.in.TreeOfSex				7	9						m27
470	turtles	Testudo_graeca	TSD	species.in.TreeOfSex				5.8	7.7						m6
471	turtles	Testudo_graeca	TSD	species.in.TreeOfSex				7.6	10.5						m6
469	turtles	Testudo_graeca	TSD	species.in.TreeOfSex				6	8.3						m6
478	turtles	Testudo_hermanni	TSD	species.in.TreeOfSex			0.604							53	158
472	turtles	Testudo_hermanni	TSD	species.in.TreeOfSex			0.775	9	11	0.086	0.123				690
475	turtles	Testudo_hermanni	TSD	species.in.TreeOfSex			0.375	12	13					48	703
476	turtles	Testudo_hermanni	TSD	species.in.TreeOfSex			0.667							82	708
477	turtles	Testudo_hermanni	TSD	species.in.TreeOfSex			0.584							178	712
473	turtles	Testudo_hermanni	TSD	species.in.TreeOfSex			0.929							1206	726
474	turtles	Testudo_hermanni	TSD	species.in.TreeOfSex			0.47							322	726
479	snakes	Thamnophis_marcianus	GSD	species.in.TreeOfSex	0.485	0.567	0.4					194	30	135	283
480	snakes	Thamnophis_proximus	GSD	genus.or.family.in.TreeOfSex	0.56							237			g1217
481	snakes	Thamnophis_radix	GSD	species.in.TreeOfSex	0.53							137			g1217
482	snakes	Thamnophis_radix	GSD	species.in.TreeOfSex	0.419	0.531	0.486	2	2	0.63	0.55	43	32	140	g99
483	snakes	Thamnophis_sauritus	GSD	genus.or.family.in.TreeOfSex			0.532							109	g80
484	snakes	Thamnophis_sauritus	GSD	genus.or.family.in.TreeOfSex				2	2						m17
485	snakes	Thamnophis_scalaris	GSD	genus.or.family.in.TreeOfSex	0.321							28			g18
486	snakes	Thamnophis_sirtalis	GSD	genus.or.family.in.TreeOfSex			0.595							74	211
487	snakes	Thamnophis_sirtalis	GSD	genus.or.family.in.TreeOfSex	0.51							652			g1217
490	snakes	Thamnophis_sirtalis	GSD	genus.or.family.in.TreeOfSex				1.66667	2						m17
488	snakes	Thamnophis_sirtalis	GSD	genus.or.family.in.TreeOfSex	0.47										new79
489	snakes	Thamnophis_sirtalis	GSD	genus.or.family.in.TreeOfSex	0.553							197			new79
2068b	turtles	Trachemys_adiutrix	TSD	species.in.TreeOfSex			0.429							35	2068
492	turtles	Trachemys_scripta	TSD	species.in.TreeOfSex			0.473							635	139
506	turtles	Trachemys_scripta	TSD	species.in.TreeOfSex			0.524							5053	140
503	turtles	Trachemys_scripta	TSD	species.in.TreeOfSex			0.424							1070	481
504	turtles	Trachemys_scripta	TSD	species.in.TreeOfSex			0.375							40	481
491	turtles	Trachemys_scripta	TSD	species.in.TreeOfSex	0.78		0.685512					9		283	503
497	turtles	Trachemys_scripta	TSD	species.in.TreeOfSex			0.638							320	505
505	turtles	Trachemys_scripta	TSD	species.in.TreeOfSex			0.442							77	518
507	turtles	Trachemys_scripta	TSD	species.in.TreeOfSex			0.469							179	540
499	turtles	Trachemys_scripta	TSD	species.in.TreeOfSex			0.728							2168	559
493	turtles	Trachemys_scripta	TSD	species.in.TreeOfSex			0.548							93	682
494	turtles	Trachemys_scripta	TSD	species.in.TreeOfSex			0.578							187	682
495	turtles	Trachemys_scripta	TSD	species.in.TreeOfSex			0.588							68	682
496	turtles	Trachemys_scripta	TSD	species.in.TreeOfSex			0.733							2017	682
500	turtles	Trachemys_scripta	TSD	species.in.TreeOfSex			0.463							54	g46
501	turtles	Trachemys_scripta	TSD	species.in.TreeOfSex			0.713							122	g46
502	turtles	Trachemys_scripta	TSD	species.in.TreeOfSex			0.453							117	g46
498	turtles	Trachemys_scripta	TSD	species.in.TreeOfSex		0.593	0.682	3.5	7.5	0.246	0.141		91	179	g62
508	turtles	Trachemys_scripta	TSD	species.in.TreeOfSex	0.63							568			g65
509	snakes	Trimeresurus_stejnegeri	GSD	genus.or.family.in.TreeOfSex	0.556	0.529	0.736					90	68	178	g71
511	lizards	Tropidurus_albemarlensis	GSD	genus.or.family.in.TreeOfSex				2.68333	3						m12
510	lizards	Tropidurus_albemarlensis	GSD	genus.or.family.in.TreeOfSex			0.383							201	na3
512	lizards	Tropidurus_hispidus	GSD	species.in.TreeOfSex		0.273	0.421						22	235	176
513	lizards	Tropidurus_itambere	GSD	genus.or.family.in.TreeOfSex		0.49	0.46	0.416667	0.416667	0.759	0.674		290	255	144
514	lizards	Tropidurus_torquatus	GSD	species.in.TreeOfSex		0.42	0.389	0.328767	0.410959	0.836	0.873		50	190	new81, m55
515	lizards	Underwoodisaurus_milii	GSD	species.in.TreeOfSex			0.519							79	1037
516	lizards	Underwoodisaurus_milii	GSD	species.in.TreeOfSex			0.5							30	1037
517	lizards	Uta_stansburiana	GSD	species.in.TreeOfSex	0.52	0.468	0.51	0.75	0.75			126	111	1009	g10, m51
518	lizards	Uta_stansburiana	GSD	species.in.TreeOfSex	0.494		0.463			0.492	0.486	87		326	g49
519	lizards	Uta_stansburiana	GSD	species.in.TreeOfSex						0.67	0.63			143	new82
520	lizards	Uta_stansburiana	GSD	species.in.TreeOfSex			0.442							1884	v31
521	lizards	Varanus_albigularis	GSD	species.in.TreeOfSex			0.561							205	na5
522	lizards	Varanus_salvator	TSD	species.in.TreeOfSex			0.485	2	2					33	1030
523	snakes	Vipera_aspis	GSD	species.in.TreeOfSex			0.531							988	220
524	snakes	Vipera_aspis	GSD	species.in.TreeOfSex				1	3						m21
527	snakes	Vipera_berus	GSD	species.in.TreeOfSex			0.58			0.333	0.473			352	202
526	snakes	Vipera_berus	GSD	species.in.TreeOfSex	0.434		0.558	3.5	4.5	0.25	0.29	401		86	new83, new84
525	snakes	Vipera_berus	GSD	species.in.TreeOfSex	0.506		0.51			0.32	0.14	79		155	v33
528	snakes	Vipera_ursinii	GSD	species.in.TreeOfSex	0.49							360			g11
529	snakes	Xenochrophis_piscator	GSD	species.in.TreeOfSex	0.55							249			g81

## Sheet: references
reference.ID	source
6	Kerr et al. 2005. Caribbean Journal of Science 41, 162-169
9	Ruby 1984. Herpetologica 40, 272-280
14	Fobes et al. 1992. Caribbean Journal of Science 28(3-4), 200-207.
18	Nicholson & Richards 1999. Anolis Newsletter 5, 95-98.
20	Trivers 1976. Evolution 30, 253-269
27	Jenssen 1970. Journal of Herpetology 4, 1-38
34	Joyce et al. 2010. Amphibia-Reptilia 31, 395-401
37	Plummer & Mills 2008. Herpetological Conservation 3, 95-105.
39	Braun-McNille et al. 2007. Herpetologica 63, 275-284
40	Ishihara & Kamezaki 2011. Chelonian Conservation and Biology, 10, 281-287.
42	Tucker & Lamer 2004. Turtle and Tortoise Newsletters 8, 10-11
43	Winchell & Gibbs 2016. Landscape and Urban Planning, 147, 59-70.
44	Ernst 1974. Journal of Herpetology 8, 237-240
46	Gibbons 1968. Copeia 1968, 260-268
51	Platt et al. 2011. Salamandra 47/4, 179-192
52	Platt et al. 2009. Caribbean Journal of Science 45, 80-93
53	Pasachnik et al. 2012. Herpetological Conservation and Biology, 7, 391-398
55	Chen & Lue 1999. Herpetologica, 55, 487-498
56	Alberts et al. 2002. Behav Ecol Sociobiol 51, 324–335
61	Chapple 2006. Australian Journal of Zoology, 53(6), 353-360.
62	Ayaz & Cicek 2011. Herpetozoa 24, 33-41
63	Mosimann & Cadi 2004. Biologia, Bratislava, 59 Suppl. 14, 109-112
64	Rivera & Fernandez 2004. Biologia, Bratislava, 59 Suppl. 14, 161-171
67	Sarre 1998. Journal of Herpetology 32, 153-162
68	Akani & Luiselli 2001. Contributions to Zoology 70(3), 139-146.
76	Gvozdik 2000. Herpetozoa 13, 165 - 169
82	Hin et al. 1991. Sarawak Mus. J. 42, 463-475.
89	Gibbons et al. 2001. Chelonian Conservation and Biology 4, 66-74
95	Brown & Weatherhead, 1999. Canadian Journal of Zoology 77, 1358-1366
97	Bonnet et al. 2002. Austral Ecology 27(4), 442-450.
117	Strijbosch et al. 1980. Amphibia-Reptilia 1, 161-172.
118	Vogrin 1998. Herpetozoa, 11, 13-17.
119	Vogrin 2005. Turkish Journal of Zoology 29/2, 189-191.
120	Bernhard & Vogt 2012. Herpetologica, 68, 491–504
122	Salvador & Veiga 2001. Herpetologica 57, 77-86
125	Ortega-Rubio et al. 1999. Southwestern Naturalist 44, 64-72
126	Gadsden & Estrada-Rodríguez 2008. Western North American Naturalist 68, 46–57
128	Ortega-Rubio et al. 2000. Herpetological Journal 10, 33-39.
129	Haenel et al. 2003. Copeia, 2003/1, 99–112
130	Smith 1996. Can. J. Zool. 74, 2025 -2030
132	Nelson et al. 2002. Journal of Biogeography, 29, 633–640
134	Brown et al. 2002. Journal of Tropical Ecology 18, 549–568
136	Nazdrowicz et al. 2008. Journal of Wildlife Management 72, 745-753
139	Shultz 2012. Inferring population changes of freshwater turtles in South Texas. MSc thesis, Texas State University, San Marcos
140	Tucker & Lamer 2004. Turtle and Tortoise Newsletter 8, 10-11
143	Chaloupka & Limpus 2001. Biological Conservation 102, 235-249
144	Van Sluys 2000. Herpetologica 56, 55-62
146	Delgado et al. 2010. Mar Biol 157, 979-990
153	Avens et al. 2012. Mar Ecol Prog Ser 458, 213–229
154	Reeves & Litzgus 2008. Northeastern Naturalist 15, 417-430
155	Litzgus 2006. Copeia 2006, 281-288
157	Rouag 2007. Animal Biology 57, 267-279
158	Ivanchev 2007. Acta Zool. Bulg. 59, 153-163
162	Glorioso et al. 2010. Journal of Fish and Wildlife Management 1, 161-168
164	Ruane et al. 2008. Copeia. 2008, 771-779
176	Prieto et al. 1976. Herpetologica 32, 318-323
196	Ayaz et al. 2007 . Biologia, Bratislava, 62, 225-227
197	Güclü & Türkozan 2010. Turk J Zool 34, 385-391
202	Forsman 1993. Journal of Animal Ecology, 62, 647-655
206	Froese & Burghart 1975. Herpetologica 31, 204-208
207	Bertona & Chiaraviglio 2003. Journal of Herpetology 37(3), 510-516.
208	Ford 2002. Ecology of the Western cottonmouth (Agkistrodon piscivorus leucostoma) in Northeastern Texas. Biology of the Vipers. Eagle Mountain Publishing, Eagle Mountain, Utah, USA, 167-177.
209	Chim & Diong 2013. The Raffles Bulletin Of Zoology 61(2), 811-825
210	Moll 1973. Herpetologica 29, 307-318
211	Dyer 2004. Habitat use and seasonal activity of selected snakes on John F. Kennedy Space Center, Florida. MSc thesis
212	Ernst 1971. J. Herpetol. 5, 151-160.
213	Graham and Doyle 1977. Herpetologica 33, 410-414
214	Vogt & Bull 1984. Ecology 65, 582-587
215	Vogt 1980. Tulane Studies in Zoology and Botany 22, 17-48
218	Shine et al. 2012. Biological Journal of the Linnean Society 107, 824–832.
220	Lourdais et al. 2002. Popul Ecol 44, 241–249
222	Nelson et al. 2004. International Congress Series 1275, 250-257
224	Grayson et al. 2014. PLoS ONE 9(4): e94214. doi:10.1371/journal.pone.0094214
225	Cree et al. 1995. Conservation Biology 9, 373-383
226	Moore et al. 2010. Journal of Wildlife Management 74, 897-901
238	Galán 2003. Copeia, 2003/3, 657-665.
239	Campos 1993. Journal of Herpetology 27, 127-132
254	Oliveira et al. 2014. J Hered 105(4), 485-492.
262	Charruau 2012. Journal of Thermal Biology 37, 6–14
264	Cedeño-Vázquez et al. 2006. Herpetological Natural History 10, 53-66
271	Garcia-Grajales et al. 2007. Acta Zoológica Mexicana 23, 53-71
273	Murray et al. 2015. Copeia 103, 541–545
274	Espinosa et al. 2012. Gayana 76, 52-58
276	Venegas-Anaya et al. 2015. Journal of Herpetology 49, 349-357
277	Galán, 2004. Animal Biology, 54, 57-75
278	Cherkiss et al. 2011. Estuaries and Coasts 34, 529-535
283	Seigel et al. 2000. American Midland Naturalist, 143, 453-462
284	Mazzotti et al. 2012. Journal of Herpetology 46, 356-362
290	Simoncini et al. 2014. Journal of Zoology 293, 243–251
293	Marques 2013. Estrutura populacional, uso do espaço e ecologia trófica de jacarés-de-papo-amarelo (Caiman latirostris) em paisagem silvicultural. PhD thesis, Universidade de São Paulo.
294	Magnusson et al. 1990. Journal of Herpetology 24, 397-400
300	Webb et al. 1983b. Australian Wildlife Research 10, 607-637
301	Webb et al. 1983c. Australian Wildlife Research 10, 407-420
317	Hutton 1987. J. Zool., Lond. 211, 143-155
322	Bourquin & Leslie 2011. African Journal of Ecology, 50 1–8
323	Calverley & Downs 2014. Herpetologica, 70, 417–425
327	Lang et al. 1989. Amer. Zool., 29, 935-952
329	Pezaro et al. 2016. Evol Ecol, DOI 10.1007 s10682-016-9820-0
335	Elsey & Lang 2014. SOUTHEASTERN NATURALIST 13, 191-199
341	Lance et al. 2000. J. Zool., Lond. 252, 71-78
346	Nichols & Chabrek 1980, American Naturalist 116, 125-137
350	Rhodes & Lang 1995. Proc. Annu. Conf. Southeast. Assoc. Fish and Wildl. Agencies 49, 640-646
351	Rhodes & Lang 1996. Proc. Annu. Conf. Southeast. Assoc. Fish and Wildl. Agencies 50, 521-531
354	Rootes & Chabrek 1992, Wildlife Society Bulletin 20, 140-142
359	Taylor et al. 1991, Journal of Wildlife Management 55, 682-688
361	Woodward et al. 1992. Experimental alligator harvest. Final report, Study No. 7567, Florida Bureau of Wildlife Research, Florida Game and Fish Commision.
365	Okada et al. 2011. Current Herpetology 30, 53-61.
366	Yabe 1992. Japanese Journal of Herpetology 14, 191-197.
373	Usuda et al. 2012. Landscape Ecol Eng 8, 9–16
377	Georges 1992. Australian Journal of Zoology 40 511 - 521
378	Webb et al. 1986. J. Zool. 1,521-550
379	Georges & Kennett 1989. Australian Wildlife Research 16, 323-335
380	Doody et al. 2004. Biological Journal of the Linnean Society 81, 1–16.
387	Mrosovsky et al. 1999. Can. J. Zool. 77, 831–835
388	Mrosovsky & Provancha 1992. Can J Zool 70, 530-538
389	Gross et al. 1995. General and Comparative Endocrinology 99, 204–210
390	Maxwell et al. 1988. South African Journal of Zoology 23, 342-350
391	Wibbels et al. 1987b. IN Ecology of East Florida sea turtles ed Witzell , pp. 65-74
392	Wibbels et al. 1987a. IN Ecology of East Florida sea turtles ed Witzell , pp. 59-64
395	Kaska et al. 1998. Can. J. Zool., 76, 723729
399	Rees et al. 2013. Mar Biol 160, 519–529
400	Wyneken et al. 2007. Herpetologica 63, 19-30
402	Henwood 1987. Biol Conserv 40, 191-202
409	Casale et al. 2014. Scientia Marina 78, 303-309
412	Godfrey et al. 1996. Can. J. Zool. 74, 267-277
413	LeBlanc et al. 2012. Chelonian Conservation and Biology 11, 108–116
417	Spotila et al. 1987. Herpetologica 43, 74-81
418	Mrosovsky et al. 1984. Science 225, 739-741
428	Ross 1984. Copeia 1984/3, 774-776
429	Pilcher et al. 2015. Endang Species Res 28, 163–174
430	Pilcher 2010. Journal of Herpetology 44, 168–171
431	Read & Limpus 2002. Memoirs of the Queensland Museum 48/1, 207-214
432	Limpus et al. 2005. Monitoring green turtle population dynamics in Shoalwater Bay: 2000 - 2004. Report.
437	Godley et al. 2002. Mar. Ecol. Prog. Ser. 226,115–124
439	Trono 1991. Marine Turtle Newsletter 53, 57
447	Diez & van Dam 2003. Journal of Herpetology 37, 533–537
451	Loop et al. 1995. Wildlife Research 22(2), 241 - 251
452	Dobbs et al. 2010. Marine Turtle Newsletter 128, 1216
454	Coyne 2000. Population sex ratio of the Kemp’s ridley sea turtle (Lepidochelys kempii): problems in population modeling. PhD Thesis
469	Dapp et al. 2013. Journal of Experimental Marine Biology and Ecology 448, 228–239
476	Steen & Gibbs 2004. Conservation Biology 18 1143–1148
477	Gailbraith et al. 1988. Can. J. Zool . 66, 1233 - 1240.
479	Paisley et al. 2009. Canadian Field-Naturalist 123, 329–337.
481	Cagle 1942. Copeia 3, 155 - 162.
482	Juliana et al. 2004. Behav Ecol Sociobiol 56, 270–278
483	Kolbe & Janzen 2002. Ecology 83(1), 269–281
484	Packard et al. 1999. Can. J. Zool. 77, 278–289
486	Wilhoft et al. 1983. Journal of Herpetology 17, 38-42
487	Boundy & Kennedy 2006. Chelonian Conservation and Biology 5, 3-9.
488	Trauth et al. 1998. Chelonian Conservation and Biology 98, 64-70
491	Howey & Dinkelacker 2013. Copeia 2013/1, 58-63
492	Folt & Godwin 2013. Chelonian Conservation and Biology 12, 211-217.
493	Flaherty et al. 2008. Journal of Herpetology 42, 202-205.
494	Aresco & Gunzburger 2007. Southeastern Naturalist 6, 435–448
495	East et al. 2013. Wildlife Research 40, 77-81
496	Thomas 2013. Population status, distribution, and home range of the alligator snapping turtle (Macrochelys temminckii) in the Suwannee River, Florida. MSc thesis, University of Florida
497	Folt et al. 2016. Herpetological Monographs 30, 21-33
498	Lescher et al. 2013. Chelonian Conservation and Biology, 12, 163-168.
499	Miller et al. 2014. Journal of Thermal Biology 39, 6–11
500	Rose & Small 2014. Southwestern Naturalist 59, 331-336.
502	Barahona & López 2015. Revista Científica 25 75-86
503	Vogt & Flores-Villela 1992. Herpetologica 48, 265-270
505	Sterrett et al. 2010. Herpetological Conservation and Biology 5, 490–497.
507	Dutton et al. 1985. Biological Conservation 31, 249-264
508	Binckley et al. 1998. Copeia 1998/2, 291-300.
510	James et al. 2007. Mar Ecol Prog Ser 337, 245–254
513	Garcia et al. Biological Conservation 111, 253–261
518	Spinks et al. 2003. Biological Conservation 113, 257–267
519	Holland DC 1994. The western pond turtle: habitat and history. Final report for U. S. Department of Energy.
520	Lovich & Meyer 2002. J. Zool., Lond. 256, 537-545
524	Bury 1972. Habits and home range of the Pacific pond turtle, Clemmys marmorata, in a stream community. MSc thesis
525	Wright et al. 2008. Western pond turtle (Actinemys marmorata) telemetry study. Report (https://nrm.dfg.ca.gov/FileHandler.ashx?DocumentID=90529)
526	Lubcke & Wilson 2007. Journal of Herpetology 41, 107-114
527	Germano 2010. Southwestern Naturalist 55, 89-97
528	Sloan 2012. Population structure, life history, and terrestrial movements of Western pond turtles (Actinemys marmorata) in lentic habitats along the Trinity River, California. MSc thesis, Humboldt State University
529	Zaragoza et al. 2015. Journal of Herpetology 49, 437–441
531	Germano & Riedle 2015. Herpetologica 71, 102–109
532	Davis 1998. Western pond turtle (Clemmys marmorata pallida). MSc thesis
537	Nyhof 2013. Basking western pond turtle response to trail use in Mountain View, California. MSc thesis, San Jose State University
539	Gordon & MacCulloch 1980. Canadian Journal of Zoology 58, 2210-2219
540	Conner et al. 2005. Am. Midl. Nat. 153, 428-435
542	Bulté et al. 2010. Aquatic Conserv Mar. Freshw. Ecosyst. 20 31–38
543	Bulté & Blouin-Demers 2009. Écoscience 16 (2): 175-182
545	Bennett et al. 2009. Canadian Journal of Zoology 87, 1147-1157
547	DonnerWright et al. 1999. Can. J. Zool. 77, 989–1000
548	Browne & Hecnar 2007. Biological Conservation 138, 421–429.
549	Tran et al. 2007. American Midland Naturalist, 158, 16-28
550	Pitt & Nickerson 2013. Amphibia-Reptilia 34: 193-200
551	Nickerson & Pitt 2012. Bull. Fl. Mus. Nat. Hist. 51: 257-267.
552	Pitt & Nickerson 2012. Copeia 2012: 367-374.
554	Richards-Dimitrie 2011. Spatial ecology and diet of Maryland endangered Northern Map Turtles (Graptemys geographica) in an altered river system: Implications for conservation and management. MSc thesis, Towson University
556	Pappas et al. 2001. Weaver Bottoms 2001 turtle survey; management and conservation concerns. Report (http://files.dnr.state.mn.us/eco/nongame/projects/consgrant_reports/2001/2001_pappas_etal.pdf)
557	Beehler 2007. An investigation of the abundance and key habitat parameters of the northern map turtle (Graptemys geographica) in an Eastern Ontario Bay. MSc thesis.
559	Manis 2008. The community ecology of a riverine turtle assemblage in the Tennessee River Gorge. MSc thesis, University of Tennessee, Chattanooga.
564	Lindeman 2005. Am. Midl. Nat. 153, 378–388
570	Refsnider & Janzen 2015. Journal of Heredity 107(1), 61-70.
571	Schwarzkopf & Brooks 1985. Can. J. Zool. 63, 2543-2547
572	Morjan 2003. Behav Ecol Sociobiol 53, 254–261
574	Schwarzkopf & Brooks 1985. Herpetologica 41, 206-212
576	Ream & Ream 1966. American Midland Naturalist 75, 325-338
578	Mitchell 1988. Herpetological Monographs 2, 40-61
579	Bayless 1975. American Midland Naturalist 93, 168-176
584	MacCulloch & Secoy 1983. Can. J. Zool. 61, 1499- 1509.
585	Ross 1989. Wis. Acad. Sci. Arts Lett. 77, 77-84.
586	Zweifel 1989. Amer. Museum Novitates 2952, 1-55.
588	Bider & Hoek 1971. Herpetologica 27, 481-484
589	Lindeman 1996. Copeia 1996, 114-130
593	Litzgus & Mousseau 2004. Southeastern Naturalist 3, 391–400
595	Ernst 1976. Journal of Herpetology 10, 25-33
596	Yagi & Litzgus 2012. Copeia 2012/2, 179-190.
598	Kaye et al. 2005. Proceedings of the 2005 International Conference on Ecology and Transportation, pp. 426-432.
599	Kaye et al. 2001. Proceedings of the 2001 International Conference on Ecology and Transportation, pp. 66-82.
601	Buhlmann et al. 2009. Herpetologica 65, 39–53
602	Dinkelacker & Hilzinger 2014. Journal of Herpetology 48, 439-444.
603	Gibbons 1990. Sex ratios and their significance among turtle populations. Pp. 171-182 in: Life History and Ecology of the Slider Turtle, J. Whitfield Gibbons (ed.), Smithsonian Institution Press.
608	Congdon et al. 2011. Can. J. Zool. 89 1098–1106
613	Hasler et al. 2015. Canadian Journal of Zoology 93, 509-514
615	Kuhns 2010. Recovery of the Blanding’s turtle (Emydoidea blandingii) at Spring Bluff Nature Preserve, Lake County Forest Preserves. Report
616	Lefebvre et al. 2012. Canadian Field-Naturalist 126, 89–94.
622	Servan et al. 1989. Can. J. Zool. 67, 1279 - 1284.
623	Cheylan & Poitevin 1998. Mertensiella 10, 67-82.
625	Lebboroni & Chelazzi 1991. Ethology Ecology & Evolution 3, 257-268
626	Balázs & Györffy 2006. Tiscia 35, 55-64
628	Ayaz et al. 2008. Journal of Herpetology 42, 518–522
631	Alarcos et al. 2008. Rev. Esp. Herp. 22, 33-43
632	Ramos et al. 2009. Rev. Esp. Herp. 23 117-128
633	Duguy & Baron 1998. Annales de la Société des sciences naturelles de la Charente-Maritime 8, 781-803.
637	Sancho & Ramia 2008. Rev. Esp. Herp. 22, 103-109
641	Owen-Jones et al. 2016. Freshwater Biology 61, 121–132
650	Lovász et al. 2012. Állattani Közlemények 97, 201–212.
658	Sheridan et al. 2010. Molecular Ecology 19, 5497–5510
659	Tucker et al. 2001.Can. J. Zool. 79, 2199–2209
665	Hart & McIvor 2008. Copeia 2008, 200-208
672	Buhlmann & Vaughan 1991. Journal of Herpetology 25, 72-78
673	Kornilev et al. 2010. Chelonian Conservation and Biology 9, 196–204
674	Dreslik 2007. Structure and size of a river cooter (Pseudemys concinna) population in Gallatin County, Illinois over twelve years of study. Report
682	Aresco 2005. Biological Conservation 123, 37–44
685	Moldowan 2014. Sexual dimorphism and alternative reproductive tactics in the Midland Painted Turtle (Chrysemys picta marginata). MSc thesis, Laurentian University, Sudbury, Ontario, Canada.
687	Congdon et al. 2003. Experimental Gerontology 38, 765–772
690	Hailey 1990. Can. J. Zool. 68, 547-555.
692	Hailey et al. 1988. Herpetological Journal 1, 294-301.
703	Filippi et al. 2010. Chelonian Conservation and Biology 9, 54–60
708	Meek 1985. Br. J. Herpetol. 6, 437-445
712	Vujovic et al. 2015. Acta Zool. Bulg. 67, 75-84
726	Bonnet et al. 2016. Behavioral Ecology, doi: 10.1093 beheco arw023
727	Andreu et al. 2001. Monografias de Herpetologia, vol. 5.
728	Riedle et al. 2016. Herpetological Conservation and Biology 11/2, 362–372.
729	Bell et al. 2012. Aquatic Conserv Mar. Freshw. Ecosyst. DOI: 10.1002/aqc.2245
730	Dodd et al. 2012. Chelonian Conservation and Biology, 11, 44-49.
732	Griffin & Pletscher 2006. Potential effects of highway mortality and habitat fragmentation on a population of painted turtles in Montana. Final report for the Montana Department of Transportation
733	O'Bryan et al. 2016. Ecosphere 7/3, e01228.
734	Frazer et al. 1991. Ecology 72, 2218-2231
737	Bowen et al. 2004. Journal of Herpetology 38, 562–568
1000	Saumure et al. 2007. Biological Conservation 135(4), 565-575.
1001	Saumure & Bider 1998. Chelonian Conservation and Biology 3, 37–45.
1002	Walde et al. 2003. Canadian Field-Naturalist 117, 377-388.
1006	Bull et al. 1985. Copeia 1985, 784-786
1007	Daigle & Jutras 2005. Journal of Herpetology, 39(1), 130-132.
1008	Curtis & Vila 2015. Northeastern Naturalist, 22, 387-402
1010	Greaves & Litzgus 2009. Journal of Zoology, 279, 298-309.
1011	Breisch 2006. The natural history and thermal ecology of a population of spotted turtles (Clemmys guttata) and wood turtles (Glyptemys insculpta) in West Virginia. MSc thesis
1012	Berg 2014. Population structure, size, and the thermal ecology of Iowa wood turtles (Glyptemys insculpta): A comparison between suburban and rural populations. MSc thesis.
1015	Ji et al. 2003. J. Zool. 261, 409–416
1016	Mu et al. 2015. Sexual Development 9, 111-117
1018	Hussein & Darwish 2000. Pakistan Journal of Biological Sciences 3, 1700-1704.
1019	Znari et al. 1998. Rev. Ecol. 53, 293-308
1020	Harlow & Taylor 2000. Austral Ecology 25, 640–652
1021	Griffiths 1999. Copeia 1999, 1089-1096
1022	Morrison et al. 2002. Molecular Ecology 11, 535-545
1023	Schwarzkopf & Shine 1991. Oecologia 88, 562-569
1024	Robert et al. 2003. Australian Journal of Zoology 51, 367-370
1025	Ikeuchi et al. 2005. Amphibia-Reptilia 26, 475-483
1026	Ibrahim 2004. Zoology in the Middle East 31, 23–38.
1027	Rocha et al. 2013. Amphibia-Reptilia 34, 590-596
1028	Atzori et al. 2007. Amphibia-Reptilia 28, 449-454
1029	Gil et al. 1994. Israel Journal of Zoology 40, 61-74
1030	Mahaprom et al. 2015. Thai J. For. 34, 109-123
1035	Bustard 1968 & 1970. J . Zool. 156 483-497 & 162 31-42.
1036	Henle 1990. Copeia 1990, 759-781
1037	Kearney et al. 2001. Herpetologica 57, 411-422
1039	Busack & Jaksic 1982. Amphibia-Reptilia, 3, 237-255
1041	Fisher & Rehák 2010. Gazella Praha 37, 51–167.
1042	Rúa & Galán 2003. Animal Biology 53, 347-366
1044	Arribas 2004. HERPETOZOA 17, 3-18
1045	Arribas & Galán 2005. Animal Biology 55, 163-190
1048	Selcer 1986. Copeia 1986, 956-962
1050	Stabler et al. 2012. Urban Ecosystems, 15, 653-666.
1051	Paulissen et al. 2013. SOUTHWESTERN NATURALIST 58, 344–350
1053	Hitchen et al. 2011. Pacific Conservation Biology 16, 237–243
2001	Dolbeer 1969. A study of population density, seasonal movements and weight changes, and winter behavior of the eastern box turtle, Terrapene c. carolina L., in Eastern Tennessee. MSc thesis
2004	Stickel 1950. Ecological Monographs 20(4), 351-378.
2005	Verdon & Donnelly 2005. Journal of Herpetology 39, 572–577
2006	Wilson & Ernst 2005. Southeastern Naturalist, 4(4):689-702
2008	Adamovicz et al. 2015. Journal of Zoo and Wildlife Medicine 46(1): 39–51
2010	Weiss 2009. Demographics, activity, and habitat selection of the Eastern box turtle (Terrapene c. carolina) in West Virginia. MSc thesis, Marshall University
2014	Jones et al. 2016. Journal of Herpetology 50, 94-101
2018	Blair 1976. The Southwestern Naturalist 21, 89-103
2019	Hall & Steidl 2003. Ecology and Conservation of desert box turtles (Terrapene ornata luteola) in Arizona. Report to the Arizona Game and Fish Department
2020	Nieuwolt 1996. Herpetologica 52, 487-495
2022	Quinn et al. 2014. Chelonian Conservation and Biology 13(1), 65-71
2023	Legler 1960. University of Kansas Publication of the Museum of Natural History 11:527–669.
2025	Grant 2010. Spatial ecology and demography of the ornate box turtle in a seasonally burned sand prairie matrix. MSc thesis, West Texas A&M University.
2028	Wygoda 1979. Journal of Herpetology 13, 469-480
2032	Swingland & Lessells 1979. Journal of Animal Ecology 639-654
2033	Swingland & Coe 1979. Phil. Trans. R. Soc. Lond. B. 286, 177-188
2039	MacFarland et al. 1974. Biological Conservation 6:118-133.
2042	Mahmoud 1969. Southwestern Naturalist 14:31-66.
2047	Edmonds & Brooks 1996. Can. J. Zool. 74: 918 -925
2048	Smith & Iverson 2002. The American Midland Naturalist, 148(1):185-189.
2050	Ernst 1986. Journal of Herpetology 20, 341-352
2052	Meylan et al. 1992. Florida Scientist 55, 219-228
2061	Iverson 1991. Herpetologica 47, 373-395
2068	Barreto et al. 2009. Herpetological Review 40(3), 283–286.
2071	Moura et al. 2015. North-Western Journal of Zoology 11: 204-212
2074	Hulse 1982. The Southwestern Naturalist 27, 447-456
2075	Stone 2001. Southwestern Naturalist 46, 41-53
2076	Van Loben Sels et al. 1997. Chelonian Conservation and Biology 2:338-344.
2077	Riedle et al. 2012. Chelonian Conservation and Biology 11(2): 182–189
2078	Stanila 2009. Morphology and demography of Sonoran mud turtles (Kinosternon sonoriense) along an aquatic habitat permanence gradient. MSc thesis, University of Central Oklahoma
2079	Stone et al. 2015. Herpetological Conservation and Biology 10(2):728–739
2084	Correa-Hernández et al. 2010. Chelonian Conservation and Biology, 9(1):70-78.
2085	Páez et al. 2015. Copeia 103(4), 1058–1074
2087	Fachín-Terán et al. 2003. Phyllomedusa, 2(1), 43-63.
2089	Carneiro 2012. Influência do ambiente de nidificação sobre a taxa de eclosão, a duração da incubação e a determinação sexual em Podocnemis (Reptilia, Podocnemididae) no tabuleiro do embaubal Rio Xingu, Pará. Thesis
2090	de Souza Alcantara et al. 2013. Chelonian Conservation and Biology, 12(1):134-142.
2092	Alho et al. 1985. Biotropica 17, 75-78
2093	Valenzuela 2001. Ecology 82(11), 3010-3024.
2094	Valenzuela et al. 1997. Herpetologica 53(3), 390-398
2096	Penaloza et al. 2013. Copeia 2013(1), 111–120
2098	Berry et al. 2013. Herpetological Monographs, 27(1):87-109.
2101	McLuckie 1995. Genetics, morphology, and ecology of the desert tortoise (Gopherus agassizii) in the Black Mountains, Mohave County, Arizona. MSc thesis, University of Arizona
2104	Agha 2015. A long-term investigation of the federally threatened desert tortoise (Gopherus agassizii) at a wind energy facility in Southern California. MSc thesis.
2105	Karl 1980. Ecology of a population of desert tortoises, Gopherus agassizii, in Ward Valley, California. Report
2106	Burge 1980. Study of the desert tortoise, Gopherus agassizi, at the Goffs Plot: spring, 1980. Report
2107	Berry 1976. Desert Tortoise Council Symposium
2108	Burge & Bradley 1976. Desert Tortoise Council Symposium
2111	Barrow 1979. Desert Tortoise Council Symposium
2114	Berry 1980. Desert Tortoise Council Symposium
2115	Sheppard 1981. Desert Tortoise Council Symposium
2116	Berry 1981. Desert Tortoise Council Symposium
2118	Medica et al. 1982. Desert Tortoise Council Symposium
2121	Coombs 1977. Wildlife observations of the hot desert region Washington County, Utah, with emphasis on reptilian species and their habitat in relation to livestock grazing. Report
2122	Turner et al. 1984. Desert Tortoise Council Symposium
2123	Esque & Duncan 1985. Desert Tortoise Council Symposium
2125	Berry et al. 1990b. Desert Tortoise Council Symposium 1986
2127	Karl 1979. An ecological study of a population of desert tortoises, Gopherus agassizii, in Southern Nevada. Report
2129	Hardenbrook 1994. Desert Tortoise Council Symposium 1987-1991
2130	Knowles et al. 1994. Desert Tortoise Council Symposium 1987-1991
2131	Hart 1996. Desert Tortoise Council Symposium 1993
2133	McLuckie et al. 2000. Desert Tortoise Council Symposium 1999
2136	Diemer 1992. Journal of Herpetology 26, 281-289
2137	Smith 1995. Bulletin of the Florida Museum of Natural History, 37, 97-126.
2138	Siegel et al. 2003. Journal of Herpetology 37, 137-144
2140	Witz et al. 1992. Florida Scientist 55: 14-19.
2141	Rostal & Jones 2002. Chelonian Conservation and Biology, 4(2), 479-487.
2146	Tuberville et al. 2014. Journal of Wildlife Management 78(7):1151–1160
2147	Ennen et al. 2011. Herpetological Conservation and Biology 6(2):202–214.
2149	Amatuli 2012. Population structure and nest success of gopher tortoises (Gopherus polyphemus), and vegetative response to prescribed burning in northeast Florida. MSc thesis.
2152	Smith 2012. Demography and reproductive biology of the Gopher Tortoise (Gopherus polyphemus) population at White Oak Plantation, Nassau County, Florida. MSc thesis, University of North Florida
2634	Tanaka & Ota 2002. Amphibia-Reptilia 23, 323-331
7273	Luiselli 2004. Turtle and Tortoise Newsletters 8, 21-24
183184	Goldberg & Robinson 1979. Herpetologica 35, 169-175
1053ab	Endriss et al. 2007. Herpetologica 63, 320–331
116,280	Gracceva et al. 2008. Amphibia-Reptilia 29, 443-448
141mort	Chaloupka & Limpus 1998. Proceedings of the 17th Annual Sea Turtle Symposium, pp. 24-25
145mort	Chaloupka & Limpus 2002. Marine Biology 140 267-277
2094a	Turner et al. 1984. Copeia 1984(4): 811-820
2098new	Bonach et al. 2011. Série Zoologia, 101(3), 151-155.
81,223	Pilorge 1987. Herpetologica, 43, 345-356
extra	Milton 1987. Aust. J. Zool. 35, 35-41
g1	Ruby & Dunham, 1984. Herpetologica, 40 4 , pp. 425-436
g10	Tinkle 1961. The American Midland Naturalist, 66, 206-234
g11	Baron et al., 2010. Oecologia164 369-378
g1217	Pilgrim et al. 2011. Copeia 2011/4, 553-558
g18	Manjarrez et al. 2007. Southwestern Naturalist, 52, 258-262
g2	Ballinger 1973. Ecology 54, 269-282
g20	Bock et al., 2010. Papeis Avulsos de Zoologia Sao Paulo , 50, 43-50
g30	Gutsche & Streich, 2009. Journal of Herpetology, 43, 105-113
g32	Wilson et al. 2006. Journal of Zoology, 270, 399-407
g35	Luiselli et al., 1997. Journal of Zoology, 241, 371-380
g39	Cecala et al., 2010. Amphibia-Reptilia, 31, 169-174
g4	Brown et al. 2007. Copeia 2007/3, 656-671
g41	Van Damme et al., 1992. Herpetologica, 48, 220-228
g42	Olson et al., 2015. Herpetologica, 71, 274-279
g46	Hays & Mcbee 2010. Journal of Herpetology, 44, 441-446
g48	Barbault & Mou 1988. Herpetologica 44, 38-47
g49	Fox & McCoy 2000. Oecologia 122, 327–334
g5	Tinkle 1973. Copeia 1973/2, 284-296
g51	Charland, 1989. Canadian Journal of Zoology, 67, 1620-1625
g54	Palmer-Allen et al., 1991. Wildlife Research, 18, 225-231
g55	Georges et al., 2006. Wildlife Research, 33, 475-480
g57	Blouin-Demers & Weatherhead, 2007. Oikos, 116 10 pp. 1759-1767
g58	Converse et al. 2005. Ecological Applications 15, 2171-2179
g59	Doroff & Keith 1990. Copeia 2, 387-399
g6	Tinkle et al. 1993. Ecology 74, 2413-2429
g61	Ernst, 2003. Herpetological Bulletin, 86, 10-10
g62	Parker 1996. Journal of Herpetology, 30/2, 266-268
g65	Tucker et al. 2008. Chelonian Conservation and Biology, 7, 60-69.
g66	Portelinha et al., 2014. Copeia, 4 , 707-715
g66	Weatherhead et al. 2012. Journal of Herpetology 46, 100-103
g67	Pignati et al., 2013. Copeia, 2, 303-311
g68	Miorando et al. 2015. Anais da Academia Brasileria de Ciencias 87, 2067-2079
g7	Parker 1994. Copeia 1994/1, 136-152
g71	Wang et al., 2003. Zoological Studies, 42, 379-385
g72	Burger & Zappalorti, 1988. American Naturalist, 132, 492-505
g75	Gutzke et al., 1985. Copeia, 3, 649-652
g77	Vinegar, 1975. Ecology, 56, 172-182
g80	Langford et al., 2011. Herpetological Conservation and Biology, 6, 400-409
g81	Lu et al., 2009. Journal of Thermal Biology, 34, 138-143
g99	Stanford & King, 2004. Copeia, 3, 465-478
m1	Rootes et al. 1991. Estuaries 14, 489-494
m10	Tucker & Sloan 1997. Chelonian Conservation and Biology 2, 587–592.
m11	Thorbjarnarson 1994. Copeia 1994, 907-919
m12	Tanner et al. 2007. Bull. Chicago Herp. Soc. 42(8), 125-132.
m13	Shine 1978. Herpetologica 34, 73-79
m14	Seigel 1984. In: Seigel, R. A., Hunt, L. E., Knight, J. L., Malaret, L. and Zuschlag, N. L. (eds), Vertebrate ecology and systematics - a tribute to Henry S. Fitch. Mus. Nat. Hist., Univ. of Kansas, pp. 77-87.
m15	Saveliev et al. 2006. Proceedings of the 13th Congress of the Societas Europaea Herpetologica. Vol. 133, p. 137.
m16	Rubio-Rocha et al. 2011. Caldasia 33(1), 91-104
m17	Rossman 1996. The garter snakes: evolution and ecology. University of Oklahoma Press.
m18	Rosen 1991. Copeia 1991(4), 897-909
m19	Roosenburg 1991. In: New Perspectives in the Chesapeake System: A Research and Management Partnership. Proceedings of a Conference. CRC Publ (No. 137, pp. 227-234).
m2	Stamps 1995. Herpetological Monographs 9, 75-87
m20	Ramírez-Bautista & Vitt 1997. Herpetologica 53, 423-431
m21	Naulleau 1970. Journal of Herpetology 4, 113-121
m22	Munscher et al. 2015. Herpetology Notes 8, 133-140
m23	McCoy 1967. American Midland Naturalist 77, 138-146
m24	Lindeman 1999. American Midland Naturalist 142(1), 141-151.
m25	Kofron 1990. J. Zool. Lond. 221, 477-488
m26	King 1997. Journal of Herpetology 31, 335-346
m27	Kaddour et al. 2005. Rev. Écol. (Terre Vie) 60, 265-278
m28	Iverson 1988. Transactions of the Kansas Academy of Science 91, 153-157
m29	Hamlett 1952. Copeia 1952, 183–185
m3	Plummer & Mills2015. Herpetological Conservation and Biology 10(2), 688–694.
m30	Goshe et al. Mar Biol (2010) 157, 1725–1740
m31	Gibbons & Coker 1977. Herpetologica 33, 29-33
m32	Ewert et al. 2006. Pages 260–272 in P. A. Meylan, editor. Biology and conservation of Florida turtles. Chelonian Research Monographs No. 3.
m33	Evrard & Canfield 2000. Transactions of the Wisconsin Academy of Sciences, Arts and Letters 88, 49-55.
m34	Cox et al. 1991. Copeia 1991(4), 954-968
m35	Cott 1961. Trans. Zool. Soc. Lond. 29, 211-358
m36	Christiansen & Burken 1979. Herpetologica 35, 261-266
m37	Camposano et al. 2008. Iguana 15, 213-219
m38	Cagle 1952. Copeia 1952, 74-76
m39	Bustard 1968. J. Zool. 154, 113-138.
m4	Stevenson et al. 2009. Herpetological Conservation and Biology 4(1), 30-42
m40	Burgin et al. 1999. Australian Zoologisf 31(1), 161-165
m41	Bell & Pike 2012. Mar. Ecol. Prog. Ser. 446, 275-283
m42	Avens et al. 2015. Mar. Biol. 162, 1749–1767
m43	Allan et al. 2006. Can. J. Zool. 84, 51–57
m44	Larriera et al. 2006. Herpetological Review 37(1), 26-28
m45	Bock et al. 2009. Rev. Biol. Trop. (Int. J. Trop. Biol.) 57(4), 1253-1262
m46	Hutton 1987. J. Anim. Ecol. 56, 25-38
m47	Snover et al. 2012. Mar. Biol. 160, 37-46.
m48	Kaliontzopoulou et al. 2006. In: Mainland and insular lacertid lizards: a mediterranean perspective. Firenze University Press, Firenze, pp. 73-89.
m49	Landers et al. 1982. Bulletin of the Florida State Museum, Biological Sciences 27, 81-110
m5	Zúniga-Vega et al. 2008. Amphibia-Reptilia 29: 127-134
m50	Ballinger et al. 1996. Southwestern Naturalist 41, 179-182
m51	Tinkle 1967. The life and demography of the side blotched lizard, Uta stansburiana. Vol. 132. Museum of Zoology, University of Michigan.
m52	Dreslik 1997. Herpetological Nat. Hist. 5, 135-145.
m53	Yabe 1994. Japanese Journal of Herpetology 15, 131-137.
m54	Galán 1996. Herpetol. J. 6, 87-93.
m55	Pinto, A. C. S. (1999). Dimorfismo sexual e comportamento sexual em Tropidurus torquatus (Squamata, Tropiduridae) no Brasil Central. Unpublished M. Sc. Dissertation, Universidade de Brasília, Brazil.
m56	Mittermeier et al. 2015. Chelonian Research Monographs 5, doi:10.3854/crm.5.087.erythrocephala.v1.2015
m6	Znari et al. 2005. Journal of Arid Environments 62(1), 55-74.
m7	Wilkinson et al. 2016. Copeia, 104(4), 843-852.
m8	Wharton 1966. Copeia 1966(2), 149-161
m9	Verdade & Sarkis 1998. Herpetological Review 29(4), 227-228
mod.dec17	Fleming & Hooker 1975. Ecology 56, 1243-1261
mod24	Hirth 1963. Ecological Monographs 33, 83-113
mod5	Shine et al. 2012. Biological Journal of the Linnean Society 107, 824–832.
mod78	Strijbosch & Creemers 1988. Oecologia 76, 20-26
mod9	Brooks 1967. Ecological Monographs 37, 71-87
na1	Urbach et al. 2013. Evolutionary Ecology 27, 205-220
na2	Gruber & Henle 2008. Oecologia 154, 679-690.
na3	Stebbins et al. 1967. Ecology 48, 839-851
na4	Ballinger & Congdon 1981. Journal of Natural History 15, 213-222
na5	Phillips 1995. Journal of Herpetology 29, 407-416
na6	Masunaga & Ota 2003. Zoological Science 20(4), 461-470.
na7	Mills 2002. Ecology and life history of the brown water snake (Nerodia taxispilota). PhD thesis, University of Georgia
new1	Andrews & Nichols 1990. Oikos 57, 215-221
new2018_1	Ernst 1977. Herpetologica 33, 241-246.
new2018_2	Tutterow et al. 2017. Copeia, 105(2):293-300.
new2018_3	Pittman et al. 2011. Conserv Genet 12, 1589–1601
new30	Diller & Wallace 1984. Herpetologica 40, 182-193
new32	Ruyle 2012. All of your eggs in one basket: conservation of a microendemic endangered species. PhD thesis, University of Georgia
new33	Montgomery et al. 2014. Southwestern Naturalist, 59, 280-285
new42	Alcala & Brown 1967. Copeia 3, 596-604
new61	Weatherhead et al. 1995. Behav Ecol Sociobiol 36, 301 311
new62	Weatherhead et al., 1998. Canadian Journal of Zoology, 76, 2200-2206
new79	Larsen et al. 1993. American Midland Naturalist 129, 336-345
new81	Wiederhecker et al. 2003. Phyllomedusa Journal of Herpetology, 2, 9-19.
new82	Turner et al. 1974. Reproduction and Survivorship of the Lizard, Uta Stansburiana, and the Effects of Winter Rainfall, Density and Predation on these Processes. U.S. International Biological Program, Desert Biome, Utah State University, Logan, Utah, Reports of 1973 Progress, Volume 3: Process Studies, RM 74-26.
new83	Madsen & Shine 1992. Evolution 46, 1549-1552
new84	Madsen & Shine 1993. Oecologia 94, 488-495
new87	Plummer 1985. Herpetologica 41, 373-381
new88	Plummer 1984. Vertebrate Ecology and Systematics: A Tribute to Henry S. Fitch, University of Kansas Museum of Natural History, Special Publication 10, 105-113.
v1	Andrews & Stamps 1994. Copeia, 1994/3, 613-622
v10	Macartney & Gregory 1988. Copeia 1988/1, 47-57
v11	Diller & Wallace 2002. HERPETOLOGICAL MONOGRAPHS 16,26-45
v12	Pasachnik et al. 2013. Herpetological Conservation and Biology 8, 191–198
v14	Lauire & Brown 1990. Journal of Animal Ecology 59, 529-544
v15	Dellinger & Hegel 1990. Journal of Herpetology 24, 424-426
v16	Iverson et al. 2006. Biol. Conserv. 132, 300-310
v17	Hyslop et al. 2012. Popul Ecol 54, 145-156
v19	Blouin-Demers et al. 2002. J. Zool. 256, 1-10
v2	Schoener & Schoener 1980. Journal of Animal Ecology 49, 19-53
v20	Turner et al. 1969. Herpetologica 25, 247-257
v21	Henle 1990. Herpetological Monographs 4, 30-60
v22	Berglind 2000. Ecological Bulletins 48, 123-142.
v23	Heulin et al., 1997. Herpetologica, 53, 432-444
v24	Thompson et al. 1988. Herpetologica 44, 86-90
v25	Mertens 1995. Journal of Herpetology 29, 454-456
v26	Madsen 1983. Oikos 40, 277-282.
v27	Zamora 2009. Population ecology and reproductive biology of the diamondback watersnake, Nerodia rhombifer (Serpentes: Colubridae), in Southernmost Texas. MSc thesis, University of Texas-Pan American
v28	Díaz 1993. Can. J. Zool. 71, 1104- 1110
v29	Tinkle & Ballinger 1972. Ecology 53, 570-584
v2new	Schoener & Schoener 1982. Oikos 39,1-16
v3	Vogel, 1984. Copeia, 3, 747 - 757
v30	Jones & Ballinger 1987. Ecology 68, 1828-1838
v31	Turner et al. 1969. Radiation Research 38, 349-356
v33	Prestt 1971. J. Zool. 164, 373-418
v7	Burgin et al. 1999. Australian Zoologisf 31(1): 161-165
v8	Dalem 1998. Demography and movement patterns of a population of eastern snake-necked turtles, Chelodina longicollis (Shaw, 1794). MSc thesis, Western Sydney University.
v9	Macartney 1985. The ecology of the Northern Pacific Rattlesnake, Crotalus viridis oreganus, in British Columbia. MSc thesis, University of Victoria
