# Supplementary material for: Sex ratios and bimaturism differ between temperature-dependent and genetic sex-determination systems in reptiles
Source: BMC Evol Biol. 2019 Feb 18;19:57. doi: 10.1186/s12862-019-1386-3 (PMC6378719; doi:10.1186/s12862-019-1386-3)
Supplement: Supplementary file 3 — Phylogeny used in the analyses. (TXT 10 kb) [file 12862_2019_1386_MOESM3_ESM.txt]

((((((Crocodylus_moreletii:0.30102999566398114,Crocodylus_acutus:0.30102999566398114):0.1760912590556813,Crocodylus_niloticus:0.47712125471966244):0.2218487496163563,(Crocodylus_palustris:0.30102999566398114,Crocodylus_johnstoni:0.30102999566398114):0.3979400086720376):0.30102999566398125,((((Caiman_crocodilus:0.30102999566398114,Caiman_yacare:0.30102999566398114):0.1760912590556813,Caiman_latirostris:0.47712125471966244):0.12493873660829985,Paleosuchus_trigonatus:0.6020599913279623):0.09691001300805646,Alligator_mississippiensis:0.6989700043360187):0.30102999566398125):0.8573324964312683,(((((Podocnemis_sextuberculata:0.6020599913279623,((Podocnemis_erythrocephala:0.30102999566398114,Podocnemis_lewyana:0.30102999566398114):0.1760912590556813,Podocnemis_unifilis:0.47712125471966244):0.12493873660829985):0.09691001300805646,Podocnemis_expansa:0.6989700043360187):0.14612803567823796,(Chelodina_longicollis:0.30102999566398114,Emydura_macquarii:0.30102999566398114):0.5440680443502756):0.1549019599857433,(Carettochelys_insculpta:0.47712125471966244,(Pelodiscus_sinensis:0.30102999566398114,Apalone_spinifera:0.30102999566398114):0.1760912590556813):0.5228787452803376):0.7923916894982537,(Dermatemys_mawii:1.716003343634799,(Staurotypus_triporcatus:1.7075701760979363,(((((Kinosternon_baurii:0.30102999566398114,Kinosternon_subrubrum:0.30102999566398114):0.1760912590556813,Kinosternon_flavescens:0.47712125471966244):0.3010299956639811,(Kinosternon_leucostomum:0.47712125471966244,(Kinosternon_scorpioides:0.30102999566398114,Kinosternon_sonoriense:0.30102999566398114):0.1760912590556813):0.3010299956639811):0.17609125905568135,((Sternotherus_minor:0.30102999566398114,Sternotherus_carinatus:0.30102999566398114):0.1760912590556813,Sternotherus_odoratus:0.47712125471966244):0.47712125471966244):0.7447274948966937,((Chelydra_serpentina:0.30102999566398114,Macrochelys_temminckii:0.30102999566398114):1.3117538610557542,((((Eretmochelys_imbricata:0.6020599913279623,((Lepidochelys_kempii:0.30102999566398114,Lepidochelys_olivacea:0.30102999566398114):0.1760912590556813,Caretta_caretta:0.47712125471966244):0.12493873660829985):0.09691001300805646,Chelonia_mydas:0.6989700043360187):0.07918124604762478,Dermochelys_coriacea:0.7781512503836435):0.8129133566428556,(((Chrysemys_picta:0.6989700043360187,((Pseudemys_floridana:0.47712125471966244,(Pseudemys_peninsularis:0.30102999566398114,Pseudemys_nelsoni:0.30102999566398114):0.1760912590556813):0.12493873660829985,Pseudemys_concinna:0.6020599913279623):0.09691001300805646):0.07918124604762478,Deirochelys_reticularia:0.7781512503836435):0.7403626894942438,(((((Graptemys_geographica:0.6989700043360187,(Graptemys_barbouri:0.6020599913279623,(Graptemys_pseudogeographica:0.47712125471966244,(Graptemys_versa:0.30102999566398114,Graptemys_ouachitensis:0.30102999566398114):0.1760912590556813):0.12493873660829985):0.09691001300805646):0.07918124604762478,Malaclemys_terrapin:0.7781512503836435):0.1249387366082999,(Trachemys_adiutrix:0.30102999566398114,Trachemys_scripta:0.30102999566398114):0.6020599913279623):0.30102999566398114,((Glyptemys_insculpta:0.30102999566398114,Glyptemys_muhlenbergii:0.30102999566398114):0.6020599913279623,(Actinemys_marmorata:0.47712125471966244,(Emydoidea_blandingii:0.30102999566398114,Emys_orbicularis:0.30102999566398114):0.1760912590556813):0.425968732272281,(Clemmys_guttata:0.47712125471966244,(Terrapene_carolina:0.30102999566398114,Terrapene_ornata:0.30102999566398114):0.1760912590556813):0.425968732272281):0.30102999566398114):0.22724378150306257,(((Mauremys_japonica:0.30102999566398114,Mauremys_reevesii:0.30102999566398114):0.1760912590556813,Cuora_flavomarginata:0.47712125471966244):0.5642714304385625,((Gopherus_polyphemus:0.30102999566398114,Gopherus_agassizii:0.30102999566398114):0.6020599913279623,(((Kinixys_homeana:0.30102999566398114,Kinixys_erosa:0.30102999566398114):0.30102999566398114,(Aldabrachelys_gigantea:0.30102999566398114,Geochelone_elephantopus:0.30102999566398114):0.30102999566398114):0.17609125905568124,(Testudo_graeca:0.30102999566398114,Testudo_hermanni:0.30102999566398114):0.4771212547196624):0.1249387366082999):0.1383026981662815):0.3899710790007622):0.08715017571890016):0.0725506671486118):0.021719249693236353):0.08618614761628307):0.008600171761917741):0.00843316753686274):0.07638834586345467):0.06494080693301463):0.40034607843791625,(Sphenodon_punctatus:2.0374264979406234,((Underwoodisaurus_milii:0.9542425094393249,(((Tarentola_annularis:0.30102999566398114,Tarentola_boettgeri:0.30102999566398114):0.1760912590556813,Tarentola_mauritanica:0.47712125471966244):0.425968732272281,(((Heteronotia_binoei:0.30102999566398114,Gehyra_variegata:0.30102999566398114):0.1760912590556813,Hemidactylus_turcicus:0.47712125471966244):0.2218487496163563,(Christinus_marmoratus:0.30102999566398114,Phelsuma_madagascariensis:0.30102999566398114):0.3979400086720376):0.20411998265592468):0.05115252244738144):1.0791812460476247,((Lygosoma_laterale:0.47712125471966244,(Eulamprus_heatwolei:0.30102999566398114,Eulamprus_tympanum:0.30102999566398114):0.1760912590556813):1.5185139398778873,((((Varanus_albigularis:0.30102999566398114,Varanus_salvator:0.30102999566398114):1.322219294733919,((((Amphibolurus_muricatus:0.30102999566398114,Chlamydosaurus_kingii:0.30102999566398114):0.1760912590556813,Intellagama_lesueurii:0.47712125471966244):0.2218487496163563,(Agama_impalearis:0.30102999566398114,Agama_agama:0.30102999566398114):0.3979400086720376):0.9030899869919435,(((Tropidurus_itambere:0.47712125471966244,(Tropidurus_hispidus:0.30102999566398114,Tropidurus_torquatus:0.30102999566398114):0.1760912590556813):0.12493873660829985,Tropidurus_albemarlensis:0.6020599913279623):0.9420080530223132,((((Cyclura_nubila:0.30102999566398114,Cyclura_cychlura:0.30102999566398114):0.1760912590556813,Amblyrhynchus_cristatus:0.47712125471966244):0.3010299956639811,((Ctenosaura_oedirhina:0.30102999566398114,Ctenosaura_melanosterna:0.30102999566398114):0.1760912590556813,Ctenosaura_bakeri:0.47712125471966244):0.3010299956639811):0.7132104434506291,((Basiliscus_vittatus:1.1461280356782377,((((((Anolis_lineatopus:0.30102999566398114,Anolis_garmani:0.30102999566398114):0.3979400086720376,(Anolis_equestris:0.47712125471966244,(Anolis_angusticeps:0.30102999566398114,Anolis_distichus:0.30102999566398114):0.1760912590556813):0.2218487496163563):0.07918124604762478,Anolis_nebulosus:0.7781512503836435):0.22184874961635648,(Anolis_mariarum:0.6020599913279623,((Anolis_limifrons:0.30102999566398114,Anolis_cupreus:0.30102999566398114):0.1760912590556813,Anolis_sagrei:0.47712125471966244):0.12493873660829985):0.3979400086720377):0.04139268515822492,Anolis_schwartzi:1.041392685158225):0.0725506671486118,(Anolis_carolinensis:0.30102999566398114,Anolis_cybotes:0.30102999566398114):0.8129133566428556):0.03218468337140101):0.25181197299379976,(Gambelia_wislizenii:1.041392685158225,((Holbrookia_maculata:0.30102999566398114,Phrynosoma_cornutum:0.30102999566398114):0.6989700043360189,(Uta_stansburiana:0.9030899869919434,(Sceloporus_graciosus:0.8450980400142567,(((Sceloporus_jarrovi:0.30102999566398114,Sceloporus_poinsetti:0.30102999566398114):0.30102999566398114,(Sceloporus_virgatus:0.30102999566398114,Sceloporus_undulatus:0.30102999566398114):0.30102999566398114):0.17609125905568124,(Sceloporus_grammicus:0.30102999566398114,Sceloporus_scalaris:0.30102999566398114):0.4771212547196624):0.06694678963061318):0.057991946977686726):0.09691001300805657):0.04139268515822492):0.3565473235138126):0.09342168516223515):0.05270635051600281):0.05799194697768684):0.02118929906993805):0.279840696594043,(((Boa_constrictor:0.30102999566398114,Morelia_viridis:0.30102999566398114):0.1760912590556813,Liasis_fuscus:0.47712125471966244):1.1026623418971475,((((Vipera_berus:0.30102999566398114,Vipera_aspis:0.30102999566398114):0.1760912590556813,Vipera_ursinii:0.47712125471966244):0.47712125471966244,((Agkistrodon_piscivorus:0.6989700043360187,((Sistrurus_miliarius:0.30102999566398114,Sistrurus_catenatus:0.30102999566398114):0.30102999566398114,(Crotalus_horridus:0.30102999566398114,Crotalus_viridis:0.30102999566398114):0.30102999566398114):0.09691001300805646):0.07918124604762478,Trimeresurus_stejnegeri:0.7781512503836435):0.17609125905568135):0.5898255349109506,(((Lapemis_hardwickii:0.6020599913279623,((Emydocephalus_ijimae:0.30102999566398114,Emydocephalus_annulatus:0.30102999566398114):0.1760912590556813,Notechis_scutatus:0.47712125471966244):0.12493873660829985):0.09691001300805646,Cerberus_schneiderii:0.6989700043360187):0.7160033436347992,(Stegonotus_cucullatus:1.322219294733919,((((((Nerodia_sipedon:0.47712125471966244,(Nerodia_rhombifer:0.30102999566398114,Nerodia_taxispilota:0.30102999566398114):0.1760912590556813):0.12493873660829985,Storeria_dekayi:0.6020599913279623):0.09691001300805646,Natrix_natrix:0.6989700043360187):0.14612803567823796,(Rhabdophis_tigrinus:0.30102999566398114,Xenochrophis_piscator:0.30102999566398114):0.5440680443502756):0.26884531229258,(Thamnophis_scalaris:0.7781512503836435,(((Thamnophis_sauritus:0.30102999566398114,Thamnophis_proximus:0.30102999566398114):0.1760912590556813,Thamnophis_sirtalis:0.47712125471966244):0.2218487496163563,(Thamnophis_marcianus:0.30102999566398114,Thamnophis_radix:0.30102999566398114):0.3979400086720376):0.07918124604762478):0.3357921019231932):0.1870866433571443,(Grayia_smythii:0.8450980400142567,(((Coluber_constrictor:0.30102999566398114,Drymarchon_couperi:0.30102999566398114):0.1760912590556813,Opheodrys_aestivus:0.47712125471966244):0.3010299956639811,((Elaphe_obsoleta:0.30102999566398114,Elaphe_quadrivirgata:0.30102999566398114):0.1760912590556813,Pituophis_melanoleucus:0.47712125471966244):0.3010299956639811):0.06694678963061318):0.45593195564972433):0.02118929906993805):0.09275405323689889):0.12909469637945747):0.035715552266534445):0.3233063903751334):0.07918124604762489,((Ameiva_erythrocephala:0.30102999566398114,Ameiva_quadrilineata:0.30102999566398114):0.9030899869919434,(Psammodromus_algirus:1.1461280356782377,(((Meroles_cuneirostris:0.30102999566398114,Meroles_anchietae:0.30102999566398114):0.1760912590556813,Acanthodactylus_erythrurus:0.47712125471966244):0.6368220975871743,(Lacerta_vivipara:1,((Lacerta_monticola:0.47712125471966244,(Iberolacerta_aurelioi:0.30102999566398114,Iberolacerta_aranica:0.30102999566398114):0.1760912590556813):0.47712125471966244,((Lacerta_agilis:0.30102999566398114,Lacerta_viridis:0.30102999566398114):0.4771212547196624,((Podarcis_bocagei:0.30102999566398114,Podarcis_hispanica:0.30102999566398114):0.30102999566398114,(Podarcis_sicula:0.30102999566398114,Podarcis_muralis:0.30102999566398114):0.30102999566398114):0.17609125905568124):0.17609125905568135):0.04575749056067513):0.11394335230683672):0.03218468337140101):0.05799194697768684):0.7781512503836436):0.013363961557981474):0.03778856088939975):0.004002742453673935):0.2202520769285612):4841.050938105697;
